# Supplementary material for: N,N′-Bis(5-bromo-2-hydroxy­benzyl­idene)-2,2-dimethylpropane-1,3-diamine
Source: Acta Crystallogr Sect E Struct Rep Online. 2008 Sep 6;64(Pt 10):o1895–6. doi: 10.1107/S160053680802816X (PMC2959295; doi:10.1107/S160053680802816X)
Supplement: Supplementary file 2 [file e-64-o1895-Isup2.hkl]

# 
# h,k,l, Fc-squared, Fo-squared, sigma(Fo-squared) and status flag 
# 
data_I
_shelx_title ' bsdm_0m in C2/c (100K)' 
_shelx_refln_list_code          4 
_shelx_F_calc_maximum     1037.84 
_exptl_crystal_F_000      3744.00 
_reflns_d_resolution_high  0.7067 
 
loop_ 
 _symmetry_equiv_pos_as_xyz 
 'x, y, z' 
 '-x, y, -z+1/2' 
 'x+1/2, y+1/2, z' 
 '-x+1/2, y+1/2, -z+1/2' 
 '-x, -y, -z' 
 'x, -y, z-1/2' 
 '-x+1/2, -y+1/2, -z' 
 'x+1/2, -y+1/2, z-1/2' 
 
_cell_length_a    31.7684 
_cell_length_b     6.2436 
_cell_length_c    38.7287 
_cell_angle_alpha  90.000 
_cell_angle_beta   99.870 
_cell_angle_gamma  90.000 
 
_shelx_F_squared_multiplier     1.000 
 
loop_ 
 _refln_index_h 
 _refln_index_k 
 _refln_index_l 
 _refln_F_squared_calc 
 _refln_F_squared_meas 
 _refln_F_squared_sigma 
 _refln_observed_status 
   2   0   0     4016.58       13.30     48.76 o 
   4   0   0    34724.78    35623.87   1034.61 o 
   6   0   0       51.77      260.93    232.74 o 
   8   0   0   682357.38   680083.13  14224.08 o 
  10   0   0     5649.50     6205.28    436.00 o 
  12   0   0    64241.92    64905.03   1630.85 o 
  14   0   0    74348.98    73108.90   2204.43 o 
  16   0   0     1331.10     1861.21    331.52 o 
  18   0   0   121522.75   118238.48   2516.04 o 
  20   0   0    75016.82    76951.94   1802.74 o 
  22   0   0    17088.84    16126.24    746.55 o 
  24   0   0    10248.66    10633.88    609.69 o 
  26   0   0    58748.67    58717.39   1581.31 o 
  28   0   0     6765.89     9049.46    995.96 o 
  30   0   0      185.52      604.34    677.41 o 
  32   0   0    75233.91    75573.99   2961.24 o 
  34   0   0     8724.04     9254.58   1167.46 o 
  36   0   0     4555.89     6687.63   1148.12 o 
  38   0   0       95.72     -820.40    855.14 o 
  40   0   0     4055.76     5050.61   1242.51 o 
  42   0   0       14.81      904.46   1819.21 o 
  44   0   0      762.96     1300.52   1153.68 o 
   1   1   0    16299.63    18584.11    682.44 o 
   3   1   0    21139.52    21024.86   1124.89 o 
   5   1   0      454.86      147.18    154.64 o 
   7   1   0    44528.04    45503.81    747.57 o 
   9   1   0   236738.39   233618.97   2822.67 o 
  11   1   0      329.24      260.09    112.53 o 
  13   1   0        2.38      -84.84    116.88 o 
  15   1   0    29394.90    26993.90    520.06 o 
  17   1   0    44980.76    42059.38    731.00 o 
  19   1   0      544.13      315.62    186.24 o 
  21   1   0      205.63      336.90    210.19 o 
  23   1   0   104686.25   102055.68   1746.33 o 
  25   1   0     1813.84     1575.51    420.98 o 
  27   1   0     7199.29     8845.14   1023.73 o 
  29   1   0     1199.17      522.10    374.68 o 
  31   1   0     8215.31     7966.51    644.05 o 
  33   1   0    13271.36    11943.75    869.95 o 
  35   1   0     2342.20     2511.63    656.09 o 
  37   1   0      261.12      456.54    683.53 o 
  39   1   0      121.05      196.89    643.67 o 
  41   1   0    32454.66    36807.42   1581.89 o 
  43   1   0     6004.72     6515.23    933.45 o 
   0   2   0    32043.13    32075.35   1730.00 o 
   2   2   0    21858.50    22801.12    602.10 o 
   4   2   0     9967.92    11982.95    450.00 o 
   6   2   0    22300.15    22765.23    692.89 o 
   8   2   0    38102.91    41154.02   1043.94 o 
  10   2   0   281419.22   292301.19   4282.96 o 
  12   2   0   104528.00   108845.30   1502.74 o 
  14   2   0    24067.58    24691.92    499.90 o 
  16   2   0     1346.41     1402.30    141.34 o 
  18   2   0    32941.45    33729.23    625.83 o 
  20   2   0    13357.78    13601.92    621.63 o 
  22   2   0    48677.73    48401.15   1029.34 o 
  24   2   0    24418.16    23087.81    698.26 o 
  26   2   0    17674.69    16956.29    633.06 o 
  28   2   0    16806.07    16291.83    766.18 o 
  30   2   0     4145.44     4484.61    592.97 o 
  32   2   0     1282.12     1421.93    478.28 o 
  34   2   0     1462.23     2319.39    556.98 o 
  36   2   0      436.56        3.20    940.31 o 
  38   2   0      837.58     -373.14    595.35 o 
  40   2   0    13262.67    11303.27    949.63 o 
  42   2   0    10910.73    11753.33   1349.30 o 
   1   3   0   126266.02   124755.62   2656.49 o 
   3   3   0    15532.75    14268.92    542.66 o 
   5   3   0     1049.26      874.63    258.59 o 
   7   3   0    43023.44    46077.87   1199.73 o 
   9   3   0     8329.97     8356.80    794.01 o 
  11   3   0     4219.04     4678.78    397.63 o 
  13   3   0    34736.81    33431.17    818.69 o 
  15   3   0    42898.16    40610.35    856.30 o 
  17   3   0    37767.60    38181.47    959.21 o 
  19   3   0    86191.29    85419.47   1911.03 o 
  21   3   0     3422.64     3654.90    635.02 o 
  23   3   0     1314.69      899.95    429.08 o 
  25   3   0      201.40     -135.23    439.43 o 
  27   3   0     1005.07     1066.97    506.73 o 
  29   3   0    35521.89    34289.60   1246.34 o 
  31   3   0    10948.00    12008.53   1158.71 o 
  33   3   0    43068.63    48818.25   2116.21 o 
  35   3   0     1434.67     2705.50    993.29 o 
  37   3   0       45.46      830.08    897.83 o 
  39   3   0      431.23      252.68   1936.14 o 
  41   3   0     3833.73     2537.92   2137.84 o 
   0   4   0   139034.95   142699.13   5891.52 o 
   2   4   0     3380.49     3287.90    395.51 o 
   4   4   0      353.57      295.94    296.36 o 
   6   4   0    24674.16    23848.01   1189.57 o 
   8   4   0    49167.05    49828.28   1158.22 o 
  10   4   0    10040.93    11097.20    601.99 o 
  12   4   0       22.13     -107.18    321.99 o 
  14   4   0      474.30      432.79    437.13 o 
  16   4   0     2470.66     1688.38    676.97 o 
  18   4   0    13698.50    14765.42   1267.08 o 
  20   4   0      700.59      -41.41    538.44 o 
  22   4   0      274.02      587.79    574.68 o 
  24   4   0    28707.59    30577.32   1348.89 o 
  26   4   0    21301.83    19481.49   1481.87 o 
  28   4   0     5225.15     4608.00    790.22 o 
  30   4   0    11157.71     9683.37   1002.27 o 
  32   4   0    12693.18    13350.68   1554.91 o 
  34   4   0       18.60     1404.25   1248.80 o 
  36   4   0      248.16     2226.89   1621.39 o 
  38   4   0     3243.42     3178.04   2037.54 o 
   1   5   0       67.08      -78.11    353.69 o 
   3   5   0       89.74      299.07    367.64 o 
   5   5   0     8638.95     8303.01    553.93 o 
   7   5   0     9120.69     9202.27    580.88 o 
   9   5   0    47939.80    46301.54   1198.28 o 
  11   5   0     2746.65     2425.91    496.45 o 
  13   5   0    22154.03    21124.92   1085.88 o 
  15   5   0    11930.67    11563.68    873.90 o 
  17   5   0     4572.60     5112.91    479.57 o 
  19   5   0     1199.07     1434.52    887.48 o 
  21   5   0     7510.52     5742.32    794.88 o 
  23   5   0    35704.13    37379.64   2909.17 o 
  25   5   0       28.87      352.64    829.90 o 
  27   5   0     3721.61     3048.50   1062.31 o 
  29   5   0      517.27       20.94    909.57 o 
  31   5   0     2279.24     1089.59   1021.66 o 
  33   5   0      160.33     -753.90    920.78 o 
  35   5   0      961.97     1088.72   1405.28 o 
   0   6   0    31809.92    28831.91   1294.11 o 
   2   6   0     1106.99       88.74    377.45 o 
   4   6   0    18285.62    19158.31    771.82 o 
   6   6   0       86.90     -253.34    400.95 o 
   8   6   0        7.43      -74.72    423.34 o 
  10   6   0      263.72      514.53    569.08 o 
  12   6   0     2586.13     1966.51    793.58 o 
  14   6   0    30821.43    32459.29   1733.19 o 
  16   6   0      614.60     2356.13    863.34 o 
  18   6   0    36082.06    39460.96   3285.40 o 
  20   6   0     2505.56     2061.93    977.80 o 
  22   6   0       77.19     -817.19    817.19 o 
  24   6   0      341.35     -421.05    916.08 o 
  26   6   0     1672.96      139.13    911.94 o 
  28   6   0     3683.23     2903.20   1157.93 o 
  30   6   0      615.23     -805.85    984.52 o 
  32   6   0     9563.24     7678.18   1447.54 o 
   1   7   0     8173.01     7968.04    601.32 o 
   3   7   0     9281.80     9478.48    634.82 o 
   5   7   0    10584.22    11271.05    712.83 o 
   7   7   0     1061.48      450.73   1144.75 o 
   9   7   0     3302.14     1561.33    816.35 o 
  11   7   0     1932.78     1225.90    851.26 o 
  13   7   0     3013.67     3476.10   1014.99 o 
  15   7   0      701.29     -941.57   1153.65 o 
  17   7   0      119.24     -233.80    850.92 o 
  19   7   0     3747.66     4302.84   1152.19 o 
  21   7   0       70.29      255.74   1013.22 o 
  23   7   0      108.98     -672.60    981.29 o 
  25   7   0     1278.36     -303.55    998.81 o 
   0   8   0      154.85     -431.42    998.80 o 
   2   8   0     1310.17     1849.03    799.57 o 
   4   8   0     2192.13     1861.14    790.97 o 
   6   8   0    10437.96    11690.24   1135.99 o 
   8   8   0     6255.86     6076.27   1150.94 o 
  10   8   0     3419.67     4164.40   1087.44 o 
  12   8   0     1424.46     1162.37    979.72 o 
  14   8   0     2389.70     1329.70   1020.02 o 
  16   8   0     1953.77     1050.05   1010.12 o 
  18   8   0      411.35     2480.10   1124.40 o 
 -43   1   1     5717.78     5461.55    917.05 o 
 -41   1   1      121.93      275.93    676.73 o 
 -39   1   1     4455.33     2682.31    747.59 o 
 -37   1   1     9491.71     9191.17    901.28 o 
 -35   1   1      890.52     1806.50    888.92 o 
 -33   1   1     5246.09     5100.94    699.49 o 
 -31   1   1    15570.82    17253.08   1441.41 o 
 -29   1   1    15200.92    14521.92    745.62 o 
 -27   1   1      552.11      931.25    397.34 o 
 -25   1   1      185.11       24.22    337.59 o 
 -23   1   1     6924.45     6975.97    386.86 o 
 -21   1   1    28154.20    29752.22    708.02 o 
 -19   1   1     2972.59     3092.61    251.46 o 
 -17   1   1    10076.59     9333.97    316.82 o 
 -15   1   1      897.48      542.15    153.07 o 
 -13   1   1     3514.41     4865.16    208.05 o 
 -11   1   1    38989.85    38292.31    613.19 o 
  -9   1   1    24268.74    26098.06    450.39 o 
  -7   1   1    51853.59    52637.21    777.01 o 
  -5   1   1      145.29       30.83    163.05 o 
  -3   1   1    19486.29    20999.37   1150.38 o 
  -1   1   1     9708.18    10796.26    481.88 o 
   1   1   1     3041.61     2479.18    431.11 o 
   5   1   1    32901.29    32898.56   1022.80 o 
   7   1   1    13914.19    13282.59    322.29 o 
   9   1   1    16054.92    15079.15    328.28 o 
  11   1   1    48916.34    49200.14    758.12 o 
  13   1   1    57127.96    62302.91    931.96 o 
  15   1   1   105786.37   104648.02   1470.30 o 
  17   1   1      300.05      207.43    187.69 o 
  19   1   1     9021.80     9179.17    330.33 o 
  21   1   1    66605.80    65643.69   1069.83 o 
  23   1   1    19105.99    18554.71   1177.21 o 
  25   1   1    17264.77    17873.08    743.05 o 
  27   1   1     7846.35     8338.00    631.27 o 
  29   1   1     4404.61     4112.06    477.26 o 
  31   1   1    11953.79    12210.43    892.48 o 
  33   1   1     1500.85      617.00    567.39 o 
  35   1   1    10814.52    11035.35    889.01 o 
  37   1   1       13.51     -318.47    586.64 o 
  39   1   1     1046.22     -564.06    975.95 o 
  41   1   1    11051.49    13075.98   1073.29 o 
  43   1   1      734.96     1089.22    910.99 o 
 -42   2   1      170.93     1565.76    703.87 o 
 -40   2   1      624.65     1867.93    707.28 o 
 -38   2   1     1363.76     1426.82    675.53 o 
 -36   2   1      227.72      220.70    571.57 o 
 -34   2   1     4524.16     4503.52    622.03 o 
 -32   2   1     1793.62     1862.32    508.85 o 
 -30   2   1     4412.72     4242.88    527.19 o 
 -28   2   1     2137.93     2033.19    447.36 o 
 -26   2   1     4601.65     3718.81    458.98 o 
 -24   2   1     7110.66     6606.09    694.07 o 
 -22   2   1     1511.01     1381.60    295.94 o 
 -20   2   1    50409.86    49796.36    925.39 o 
 -18   2   1     5122.86     5651.79    356.03 o 
 -16   2   1      841.54      734.73    140.73 o 
 -14   2   1    14570.10    16378.58    396.14 o 
 -12   2   1     2379.00     2243.17    165.38 o 
 -10   2   1    59939.05    64208.43   1088.36 o 
  -8   2   1    89383.10    89941.43   1749.70 o 
  -6   2   1    61686.91    64899.03   1322.84 o 
  -4   2   1      161.83       37.02    192.24 o 
  -2   2   1     9552.63    11403.02    551.68 o 
   0   2   1   138087.27   141929.00   2847.34 o 
   2   2   1     2649.90     3617.54    304.06 o 
   4   2   1     1204.62      907.10    204.24 o 
   6   2   1    49447.96    52376.99   1238.78 o 
   8   2   1     1643.40     1202.32    235.01 o 
  10   2   1     3266.86     3189.79    181.64 o 
  12   2   1   135860.47   142297.23   1911.56 o 
  14   2   1    25705.58    27378.28    602.93 o 
  16   2   1      294.48      109.53    127.18 o 
  18   2   1     2120.86     1799.68    264.15 o 
  20   2   1     2380.35     2407.90    291.94 o 
  22   2   1     5771.84     5984.68    390.81 o 
  24   2   1    13751.77    12663.14    534.96 o 
  26   2   1     9691.42     9460.47    505.54 o 
  28   2   1      362.30      217.03    388.41 o 
  30   2   1     1107.69      450.85    432.94 o 
  32   2   1     4167.52     5367.72    596.43 o 
  34   2   1     4783.58     4893.41    694.75 o 
  36   2   1        9.84      872.38    839.44 o 
  38   2   1     1279.42      157.23    599.80 o 
  40   2   1     2239.90     1957.77    713.11 o 
  42   2   1        1.07      187.48    657.12 o 
 -41   3   1     1474.63      -39.90   2011.50 o 
 -39   3   1     2056.49     3479.95   2175.52 o 
 -37   3   1       36.99     1088.50   1164.23 o 
 -35   3   1      319.62      -60.69    822.79 o 
 -33   3   1       41.82     2115.11    859.50 o 
 -31   3   1     2447.98     2111.01   1072.88 o 
 -29   3   1     2604.49     2097.64    572.33 o 
 -27   3   1     9365.16     8502.15    695.22 o 
 -25   3   1     2012.62     2234.22    542.49 o 
 -23   3   1    10764.39    10248.77    668.58 o 
 -21   3   1    15318.46    14522.60   1238.93 o 
 -19   3   1    16882.70    18569.03    777.04 o 
 -17   3   1     1540.83     1568.08    302.87 o 
 -15   3   1     6474.36     5788.99    324.87 o 
 -13   3   1     5379.46     5313.16    258.17 o 
 -11   3   1     4399.35     4336.61    379.94 o 
  -9   3   1     2863.25     2508.41    331.80 o 
  -7   3   1    27264.62    26541.67    708.89 o 
  -5   3   1     7590.45     8281.97    430.34 o 
  -3   3   1    25369.76    24488.03    917.40 o 
  -1   3   1    10223.88     9955.05    518.04 o 
   1   3   1        6.30       99.05    255.37 o 
   3   3   1    14564.89    16990.88    595.85 o 
   5   3   1    16028.07    17038.26    599.16 o 
   7   3   1     1405.47      357.56    262.15 o 
   9   3   1    13107.36    13582.93    619.06 o 
  11   3   1    11105.66    10846.08    520.17 o 
  13   3   1     4839.63     4180.95    286.88 o 
  15   3   1      854.85      861.71    215.72 o 
  17   3   1     6953.92     7513.36    450.09 o 
  19   3   1     4787.57     5136.67    337.32 o 
  21   3   1      360.47      753.95    397.75 o 
  23   3   1     4188.00     3317.28    501.70 o 
  25   3   1      781.59     -380.30    434.17 o 
  27   3   1      121.34     -206.87    465.27 o 
  29   3   1     5159.69     5649.50    681.89 o 
  31   3   1     6306.30     6417.80    726.12 o 
  33   3   1      393.22      647.35    847.89 o 
  35   3   1      158.44      150.86    863.24 o 
  37   3   1     6987.28     6366.88   1470.45 o 
  39   3   1       34.66     -580.73   1686.78 o 
  41   3   1      519.42      344.67   1994.87 o 
 -38   4   1      131.77      226.18   1293.86 o 
 -36   4   1     2620.31     2758.71   1363.38 o 
 -34   4   1      577.96     1772.85   1188.77 o 
 -32   4   1      913.11     1844.44   1098.58 o 
 -30   4   1    14349.12    14056.48   1343.76 o 
 -28   4   1     5767.97     4867.20    809.08 o 
 -26   4   1     1105.95     1244.99    647.59 o 
 -24   4   1     1523.00     1470.39    616.99 o 
 -22   4   1     1024.61     1559.64    579.59 o 
 -20   4   1     2142.82     2340.84    616.50 o 
 -18   4   1    19239.31    19030.72   1003.11 o 
 -16   4   1     2700.37     2102.32    536.35 o 
 -14   4   1     9599.73     9745.99    590.49 o 
 -12   4   1     5503.17     5270.01    702.51 o 
 -10   4   1    46731.91    42659.30   1170.20 o 
  -8   4   1    20944.02    21284.29    716.35 o 
  -6   4   1       71.33     -234.55    267.71 o 
  -4   4   1      581.26      156.18    297.45 o 
  -2   4   1    12157.34    12746.58    862.52 o 
   0   4   1     9680.33     9181.77    585.40 o 
   2   4   1    59112.06    57118.84   1367.94 o 
   4   4   1    11629.20    10528.20    557.49 o 
   6   4   1       23.13     -274.90    274.90 o 
   8   4   1    15630.11    15626.10    700.71 o 
  10   4   1      339.56      301.63    333.91 o 
  12   4   1     3424.53     3055.44    420.97 o 
  14   4   1    32691.08    30273.04   1410.96 o 
  16   4   1     1911.51     2595.03    559.87 o 
  18   4   1     2029.07     1445.25    539.48 o 
  20   4   1     2880.29     3026.58    618.41 o 
  22   4   1    36296.27    34616.59   1595.32 o 
  24   4   1     2219.16     1932.20    753.11 o 
  26   4   1     5869.09     5605.41    802.92 o 
  28   4   1      233.14      176.70    642.00 o 
  30   4   1     5215.67     4531.73    848.41 o 
  32   4   1     1227.85      390.95    890.04 o 
  34   4   1    12443.02    10497.18   1631.64 o 
  36   4   1     5455.02     5932.52   1495.63 o 
  38   4   1       75.74     2195.62   1331.39 o 
 -35   5   1     3452.79     4046.89   4846.43 o 
 -33   5   1      100.98     1870.39   2446.49 o 
 -31   5   1      215.13      870.87   1004.81 o 
 -29   5   1       57.75     -292.33    878.84 o 
 -27   5   1     1544.32     2230.20    960.97 o 
 -25   5   1    12501.19    10579.56   1411.35 o 
 -23   5   1     2094.88     2077.68   1034.10 o 
 -21   5   1     4894.30     4245.53    965.46 o 
 -19   5   1    11464.42    11184.50    933.09 o 
 -17   5   1       80.51      501.84    480.86 o 
 -15   5   1    16167.93    16649.84   1224.52 o 
 -13   5   1      510.99      266.34    506.11 o 
 -11   5   1       14.23     -381.45    385.06 o 
  -9   5   1     7735.27     7200.45    534.31 o 
  -7   5   1     4710.94     4277.33    607.39 o 
  -5   5   1    27471.07    28961.52    906.30 o 
  -3   5   1    12720.77    13226.45    646.92 o 
  -1   5   1     4473.49     4210.52    454.40 o 
   1   5   1     1864.54      996.09    402.14 o 
   3   5   1     2139.98     1560.62    415.62 o 
   5   5   1     3175.31     3593.05    517.79 o 
   7   5   1    17434.43    16981.85    938.14 o 
   9   5   1     1017.82     1083.54    451.93 o 
  11   5   1     7644.11     6759.14    600.80 o 
  13   5   1     1232.42     1026.67    555.65 o 
  15   5   1     4426.06     4114.12    894.27 o 
  17   5   1    13624.85    14173.78   1141.34 o 
  19   5   1      562.27      702.18    598.19 o 
  21   5   1     2873.16     3210.76    718.24 o 
  23   5   1      995.12     1037.76    674.43 o 
  25   5   1     1161.58      147.28   1045.95 o 
  27   5   1     8796.19     7217.02   1207.82 o 
  29   5   1      921.35     2137.41   1046.28 o 
  31   5   1     3991.54     4972.94   1153.17 o 
  33   5   1      728.62      751.27   1034.42 o 
  35   5   1      902.13      427.65   1661.84 o 
 -32   6   1     1510.62     1948.15   1175.13 o 
 -30   6   1     1283.05     1541.29   1129.32 o 
 -28   6   1     3672.16     3530.18   1191.63 o 
 -26   6   1     1974.54     3108.11   1151.85 o 
 -24   6   1      687.42     1979.76    987.27 o 
 -22   6   1      382.08     -254.99    835.81 o 
 -20   6   1    16523.15    18235.09   1798.18 o 
 -18   6   1      873.61      761.15    855.14 o 
 -16   6   1      546.00      654.72    792.36 o 
 -14   6   1     8557.62     7124.87   1052.88 o 
 -12   6   1     1324.24     1694.24    640.35 o 
 -10   6   1      471.43      -53.11    538.48 o 
  -8   6   1    13859.41    13139.63    803.92 o 
  -6   6   1       50.92      365.83    431.32 o 
  -4   6   1     8753.75     8282.55    621.41 o 
  -2   6   1     1075.38      667.23    405.34 o 
   0   6   1     9388.86     9628.57    607.11 o 
   2   6   1     7774.83     7095.05    553.47 o 
   4   6   1    29163.27    28249.16    922.32 o 
   6   6   1      263.47      352.71    385.96 o 
   8   6   1     1341.37      992.44    412.21 o 
  10   6   1      239.45     -556.87    556.87 o 
  12   6   1    39372.49    35523.18   1490.74 o 
  14   6   1       56.07     -354.17    601.09 o 
  16   6   1     2173.65     1114.25    884.13 o 
  18   6   1     2204.02     2608.77    898.28 o 
  20   6   1     2282.84     2558.27    952.44 o 
  22   6   1      543.19       16.62   1318.64 o 
  24   6   1     3797.15     4082.78   1090.71 o 
  26   6   1      137.62      540.72   1084.61 o 
  28   6   1      549.33      338.02    991.79 o 
  30   6   1       43.74     1297.98   1063.74 o 
  32   6   1     1017.39     3102.71   1176.44 o 
 -27   7   1      392.09      870.52   1300.16 o 
 -25   7   1       90.57     -190.34   1040.30 o 
 -23   7   1      699.01     1656.42   1112.99 o 
 -21   7   1     4388.81     3502.27   1929.07 o 
 -19   7   1     5869.96     5996.75   1233.66 o 
 -17   7   1     6897.44     8004.85   1231.47 o 
 -15   7   1     4840.71     4155.33   1068.63 o 
 -13   7   1      157.43       16.46    824.29 o 
 -11   7   1     4108.80     1712.08   1093.16 o 
  -9   7   1     3471.68     5702.36   1091.72 o 
  -7   7   1     2224.53     2368.21    876.07 o 
  -5   7   1     1208.88      944.50    565.06 o 
  -3   7   1     2886.16     3725.96    540.83 o 
  -1   7   1      763.02      529.90    428.04 o 
   1   7   1     4633.27     3006.03    505.30 o 
   3   7   1     8588.18     8618.42    618.77 o 
   5   7   1     9286.43    10413.58    785.85 o 
   7   7   1    15702.03    14152.45   1066.93 o 
   9   7   1     1178.93      783.57    801.70 o 
  11   7   1        8.24     1876.96    892.02 o 
  13   7   1     1008.04     1177.91    911.29 o 
  15   7   1     7135.88     4475.06   1129.49 o 
  17   7   1     1997.15     1840.35   1013.52 o 
  19   7   1      656.83       68.23   1033.01 o 
  21   7   1     9897.88    10717.29   1442.56 o 
  23   7   1     2767.09     4178.33   1161.94 o 
  25   7   1     1434.66     1567.00   1082.00 o 
 -18   8   1     2242.54     1517.01   1084.42 o 
 -16   8   1      131.38     -762.74    937.42 o 
 -14   8   1      921.93     2981.33   1086.58 o 
 -12   8   1      669.95      950.78   1000.26 o 
 -10   8   1     4409.78     4461.66   1128.95 o 
  -8   8   1      459.33       44.80    762.51 o 
  -6   8   1     8043.12     7691.53   1055.02 o 
  -4   8   1      886.59     1023.25    772.11 o 
  -2   8   1    10792.54    10932.10    933.19 o 
   0   8   1       45.39     -540.81    708.28 o 
   2   8   1     2190.43      -35.07   1265.64 o 
   4   8   1        2.97      259.27    719.31 o 
   6   8   1       70.40     -579.19    682.19 o 
   8   8   1      472.44      947.92    924.85 o 
  10   8   1     2016.63     2889.55   1065.14 o 
  12   8   1     3619.73     1413.49   1689.72 o 
  14   8   1     6514.63     7216.37   1294.84 o 
  16   8   1     4687.26     4065.01   1168.06 o 
  18   8   1      177.72      565.77   1046.56 o 
 -44   0   2      330.01     1856.23   1348.20 o 
 -42   0   2      924.75      832.49   1056.39 o 
 -40   0   2    10987.01     8495.88   3355.27 o 
 -38   0   2     1556.89     2380.31   1007.27 o 
 -36   0   2     7786.09     5842.10   1100.84 o 
 -34   0   2     5088.47     4266.87    969.80 o 
 -32   0   2    16933.91    18205.09   1407.25 o 
 -30   0   2     8999.86     8285.84   1906.77 o 
 -28   0   2    43464.32    43962.14   1539.80 o 
 -26   0   2     1361.52      991.53    662.04 o 
 -24   0   2    37430.20    37725.46   1148.46 o 
 -22   0   2     8500.59     8794.69    965.36 o 
 -20   0   2    43182.31    42210.97   1449.64 o 
 -18   0   2   127237.91   121721.05   2946.54 o 
 -16   0   2   113399.99   113026.79   2716.44 o 
 -14   0   2   146360.42   148711.53   3410.64 o 
 -12   0   2    25167.41    25914.11   1221.11 o 
 -10   0   2    39359.65    42284.88   1118.47 o 
  -8   0   2  1077108.13  1093154.75  27729.84 o 
  -6   0   2    53404.28    56846.20   1602.13 o 
  -4   0   2    77629.71    77151.73   2862.64 o 
  -2   0   2       84.24      182.86     90.88 o 
   0   0   2    56880.39      -14.58     14.58 o 
   2   0   2     1414.89       18.73     84.35 o 
   4   0   2    99316.96   102031.56   2693.37 o 
   6   0   2      225.06      -40.05     90.67 o 
   8   0   2   111713.92   113680.41   1980.84 o 
  10   0   2     2647.32     2359.18    181.00 o 
  12   0   2   323327.13   323000.00   5470.41 o 
  14   0   2    92434.84    90704.73   1727.49 o 
  16   0   2    35934.19    34809.41   1186.62 o 
  18   0   2   109081.76   111164.81   2391.50 o 
  20   0   2      146.35      446.38    286.15 o 
  22   0   2     2303.08     2626.87    381.40 o 
  24   0   2    49489.66    50805.68   1400.46 o 
  26   0   2   160407.67   160448.16   3574.56 o 
  28   0   2      217.79     1338.48    702.85 o 
  30   0   2    14880.56    14650.74   1224.15 o 
  32   0   2    17679.51    17451.42   1382.35 o 
  34   0   2      892.19     1180.12    839.29 o 
  36   0   2    49693.75    53073.01   4852.53 o 
  38   0   2     1116.42     2117.51   1051.60 o 
  40   0   2     1880.82      975.85   1280.60 o 
  42   0   2      374.52      277.10   1328.25 o 
 -43   1   2     1142.46     2256.65    804.44 o 
 -41   1   2     7198.99     8481.44    944.36 o 
 -39   1   2     5707.89     4484.37    851.17 o 
 -37   1   2     7588.46     9007.58    917.55 o 
 -35   1   2      323.86     -417.82    568.67 o 
 -33   1   2    19659.67    19304.61   1041.33 o 
 -31   1   2     2536.92     2962.83    467.40 o 
 -29   1   2    15307.95    15864.43    969.36 o 
 -27   1   2      260.55     -331.04    347.08 o 
 -25   1   2    38834.20    36988.86   1061.55 o 
 -23   1   2    73961.70    73898.64   1356.78 o 
 -21   1   2     3757.94     4424.29    369.38 o 
 -19   1   2       56.35      402.65    200.01 o 
 -17   1   2     9662.02     9495.89    319.37 o 
 -15   1   2   204969.84   205075.42   2682.45 o 
 -13   1   2     4914.89     5533.19    293.29 o 
 -11   1   2      529.06      545.56    106.91 o 
  -9   1   2   191242.14   202228.86   2576.78 o 
  -7   1   2   202631.08   210424.42   2628.54 o 
  -5   1   2   680217.69   710284.81  12923.68 o 
  -3   1   2    58495.71    59551.10   1438.16 o 
  -1   1   2    11407.14    11977.76    429.86 o 
   1   1   2     5377.81     6073.28    559.67 o 
   3   1   2   187574.61   192147.31   7388.79 o 
   5   1   2    22811.80    24136.73    809.22 o 
   7   1   2     8054.40     8447.69    262.61 o 
   9   1   2   143508.03   142191.25   1974.90 o 
  11   1   2     1999.29     1676.53    146.02 o 
  13   1   2    13060.26    13274.92    363.84 o 
  15   1   2    33270.93    33715.68    606.29 o 
  17   1   2    76290.99    73631.38   1120.41 o 
  19   1   2      607.30      288.72    208.56 o 
  21   1   2    38003.72    37124.52    718.92 o 
  23   1   2    20808.51    20829.25    705.41 o 
  25   1   2     5358.35     5321.68    500.10 o 
  27   1   2    24170.24    26619.06   1023.81 o 
  29   1   2      229.70      700.05    380.70 o 
  31   1   2     5466.46     4484.16    835.01 o 
  33   1   2     6746.69     6600.36    747.98 o 
  35   1   2    32571.35    32563.29   1535.10 o 
  37   1   2     2058.28     1761.53    681.86 o 
  39   1   2      203.26     1182.70    689.48 o 
  41   1   2     2655.87     3098.68    818.62 o 
  43   1   2     3722.72     2803.04   1107.52 o 
 -42   2   2     4132.75     4836.09   1237.31 o 
 -40   2   2      111.36     1144.15    688.64 o 
 -38   2   2    34065.93    35643.62   1436.05 o 
 -36   2   2       77.23      -61.89    568.22 o 
 -34   2   2     3295.27     3551.42    580.68 o 
 -32   2   2     2392.50     2147.48    583.69 o 
 -30   2   2    26212.67    26520.60    986.35 o 
 -28   2   2    10292.51    10329.71    638.06 o 
 -26   2   2       61.59     -111.28    362.60 o 
 -24   2   2    59144.70    58432.52   1194.86 o 
 -22   2   2     3993.67     3971.98    342.02 o 
 -20   2   2      726.69      618.39    212.20 o 
 -18   2   2    31852.78    32656.50    636.91 o 
 -16   2   2      846.55      527.16    139.27 o 
 -14   2   2    50336.37    49351.47    804.33 o 
 -12   2   2      325.72      361.06    133.58 o 
 -10   2   2     2817.26     3311.17    168.84 o 
  -8   2   2    56045.10    52023.76   1244.26 o 
  -6   2   2   223284.89   226769.92   4451.67 o 
  -4   2   2    30135.05    33443.08   1340.98 o 
  -2   2   2    80456.64    85237.06   2120.73 o 
   0   2   2    44460.49    43941.83   1243.10 o 
   2   2   2   516690.75   534089.75   8936.37 o 
   4   2   2    15878.13    18187.24    527.61 o 
   6   2   2       14.70       73.74    198.06 o 
   8   2   2    76816.43    76050.09   1679.78 o 
  10   2   2    40800.50    41396.39    888.11 o 
  12   2   2     8246.15     8256.31    393.93 o 
  14   2   2    33546.63    31021.74    678.30 o 
  16   2   2     9377.95     9244.07    282.93 o 
  18   2   2    72587.98    71193.39   1288.37 o 
  20   2   2    24770.33    24150.52    657.24 o 
  22   2   2     7349.89     7925.61    426.38 o 
  24   2   2    22366.44    22136.97    691.81 o 
  26   2   2    72267.97    72920.42   1712.83 o 
  28   2   2     1699.92     1704.05    400.45 o 
  30   2   2      234.07      -73.18    416.12 o 
  32   2   2      152.36      302.70    411.12 o 
  34   2   2    24977.98    26403.63   1183.04 o 
  36   2   2     9317.99     8944.38    824.98 o 
  38   2   2     2918.07     3428.73    727.08 o 
  40   2   2     1199.11      524.82    657.53 o 
  42   2   2     2038.41     3040.85   1015.61 o 
 -41   3   2     1112.05      442.20   1993.77 o 
 -39   3   2     5233.19     6048.90   2216.53 o 
 -37   3   2     2532.48     3383.45   1247.02 o 
 -35   3   2     4674.55     3216.51   1306.70 o 
 -33   3   2    27907.26    27425.62   1681.61 o 
 -31   3   2     8198.08    11294.00   1144.10 o 
 -29   3   2    24931.56    22642.64   1397.60 o 
 -27   3   2    13079.09    12543.44    817.25 o 
 -25   3   2     5915.61     5807.23    599.97 o 
 -23   3   2     5149.40     5127.16    577.99 o 
 -21   3   2    61930.38    60295.09   1600.11 o 
 -19   3   2    10226.84    11800.58    800.85 o 
 -17   3   2    22272.22    21927.65    617.89 o 
 -15   3   2   140490.61   141609.02   2282.13 o 
 -13   3   2    19340.20    19778.63    462.39 o 
 -11   3   2      972.72     1498.39    316.41 o 
  -9   3   2    16993.90    15928.25    619.66 o 
  -7   3   2   138736.02   143207.09   2464.40 o 
  -5   3   2    12765.68    13894.90    534.42 o 
  -3   3   2    45443.95    44294.29   1162.06 o 
  -1   3   2     8765.82    10856.58    541.29 o 
   1   3   2    52171.52    53316.77   1352.09 o 
   3   3   2   179393.95   183836.69   3346.73 o 
   5   3   2    34013.86    35689.50   1021.23 o 
   7   3   2     1699.03     1402.73    279.69 o 
   9   3   2    13720.72    12755.48    878.36 o 
  11   3   2   152541.73   151523.81   3191.79 o 
  13   3   2      245.59      190.30    190.89 o 
  15   3   2    19299.82    19299.71    699.91 o 
  17   3   2    52134.23    48590.46   1128.84 o 
  19   3   2    14847.43    14727.19    546.87 o 
  21   3   2        7.12      371.98    377.55 o 
  23   3   2     1900.77     2252.76    484.01 o 
  25   3   2    14572.25    17391.71    867.48 o 
  27   3   2    14197.67    14384.04    882.21 o 
  29   3   2     7921.11     8325.66    750.55 o 
  31   3   2      291.55      503.27    568.46 o 
  33   3   2     1695.94     2258.12    907.67 o 
  35   3   2    12315.81    12469.65   1555.70 o 
  37   3   2     1013.88     2645.16   1326.16 o 
  39   3   2       63.39     -991.45   1244.78 o 
  41   3   2     1034.66      436.66   2223.18 o 
 -38   4   2     3535.19     5106.13   1510.62 o 
 -36   4   2      378.67     1452.31   2788.94 o 
 -34   4   2      654.22     1566.84   1178.40 o 
 -32   4   2     1357.12     1374.97   1102.74 o 
 -30   4   2     1428.29      640.15    876.15 o 
 -28   4   2     1357.91     -560.62   1302.93 o 
 -26   4   2     6078.41     5805.93    789.04 o 
 -24   4   2    23902.50    25059.91   1216.72 o 
 -22   4   2      279.35      404.16    551.11 o 
 -20   4   2    14427.25    14884.27    932.64 o 
 -18   4   2    35467.78    37441.13   1360.91 o 
 -16   4   2    46919.12    48850.88   1271.92 o 
 -14   4   2      109.61       60.91    341.68 o 
 -12   4   2    23111.12    21674.82    822.78 o 
 -10   4   2    25579.27    26539.76    899.96 o 
  -8   4   2    10921.63    12337.70    558.27 o 
  -6   4   2    13288.96    11971.46    548.74 o 
  -4   4   2     9060.50     9403.93    800.99 o 
  -2   4   2     2479.77     3147.24    358.35 o 
   0   4   2     5449.01     5367.40    500.66 o 
   2   4   2    18910.79    19376.97    729.18 o 
   4   4   2    31694.33    31731.52    947.35 o 
   6   4   2    38882.63    38837.40   1072.18 o 
   8   4   2    57230.31    55767.30   1357.44 o 
  10   4   2      812.67     1077.94    384.57 o 
  12   4   2    36959.86    38196.71   1103.48 o 
  14   4   2    10906.63    11265.34    788.04 o 
  16   4   2    26748.50    25438.66   1171.42 o 
  18   4   2      606.03      758.93    694.34 o 
  20   4   2    15322.79    14113.83   1059.44 o 
  22   4   2     3346.66     4344.44    709.21 o 
  24   4   2       44.90      196.66    575.43 o 
  26   4   2    15061.42    16699.56   1293.95 o 
  28   4   2     5285.30     5941.91    878.68 o 
  30   4   2      789.39      651.75    709.93 o 
  32   4   2      173.06      203.29    873.72 o 
  34   4   2     3510.84     2618.16   1310.07 o 
  36   4   2     7121.42     7446.67   1543.46 o 
  38   4   2     4502.57     3093.68   1376.91 o 
 -35   5   2     1710.69      900.69   1565.42 o 
 -33   5   2     3997.33     4042.17   2325.14 o 
 -31   5   2     7100.25     6047.62   1223.72 o 
 -29   5   2     1158.71     1153.93    953.75 o 
 -27   5   2    12602.30    13087.05   1386.46 o 
 -25   5   2     6552.16     6796.23   1128.46 o 
 -23   5   2    13081.83    10971.92   1376.34 o 
 -21   5   2       62.65     -681.13    681.13 o 
 -19   5   2     2939.17     3808.50    918.48 o 
 -17   5   2    14166.85    12987.88   1757.05 o 
 -15   5   2     9404.28     9765.47    836.49 o 
 -13   5   2        0.77       93.59    494.85 o 
 -11   5   2     8197.60     8760.81    651.74 o 
  -9   5   2    59302.37    58508.22   1530.59 o 
  -7   5   2    10930.88    10936.15    604.96 o 
  -5   5   2    65277.56    64149.02   1458.00 o 
  -3   5   2     8736.01     9407.67    796.09 o 
  -1   5   2    29234.61    29206.64    916.39 o 
   1   5   2    26678.71    25657.92    858.87 o 
   3   5   2    23786.95    24442.89   1257.77 o 
   5   5   2    30862.20    29782.82   1228.33 o 
   7   5   2     8494.18     8551.92    678.98 o 
   9   5   2      299.52      532.19    414.35 o 
  11   5   2     1346.99     1997.59    557.19 o 
  13   5   2    10507.85    11191.87    860.94 o 
  15   5   2     4528.86     5497.31    975.87 o 
  17   5   2     7489.09     6855.15    800.83 o 
  19   5   2      421.51     -410.72    585.40 o 
  21   5   2    34318.82    35824.23   1511.82 o 
  23   5   2    17965.95    18322.05   1168.79 o 
  25   5   2       17.50      598.30    684.29 o 
  27   5   2    13561.37    16740.68   1483.33 o 
  29   5   2     1881.66     1952.51   1019.40 o 
  31   5   2     3877.14     2559.03   1048.94 o 
  33   5   2     1811.53     2916.25   1152.43 o 
  35   5   2     6501.47     6565.87   1642.79 o 
 -32   6   2     4505.97     6915.54   1550.35 o 
 -30   6   2     3384.95     3135.35   1173.41 o 
 -28   6   2      698.88      963.32   1084.64 o 
 -26   6   2     1821.48     1367.69   1002.58 o 
 -24   6   2     1175.01      733.66    985.75 o 
 -22   6   2     5775.09     4826.76   1066.61 o 
 -20   6   2     1482.35     1841.94    885.25 o 
 -18   6   2    12827.56    13874.79   1928.43 o 
 -16   6   2      190.64     -376.51    722.59 o 
 -14   6   2    30557.77    30206.06   1688.35 o 
 -12   6   2      414.90     -338.67    710.91 o 
 -10   6   2       48.73      571.36    580.89 o 
  -8   6   2      841.56     1513.80    477.54 o 
  -6   6   2    22505.53    23860.64    921.54 o 
  -4   6   2    19551.73    20367.48    938.64 o 
  -2   6   2     2665.29     2858.92    464.77 o 
   0   6   2    28733.55    29555.76   1172.51 o 
   2   6   2      128.42      215.11    410.73 o 
   4   6   2     5634.95     4766.97    505.93 o 
   6   6   2     1708.40     1451.09    423.61 o 
   8   6   2    11269.68    11005.42    782.09 o 
  10   6   2      604.31      550.87    562.11 o 
  12   6   2     9145.55    10333.32    923.08 o 
  14   6   2     8931.46     9663.00    930.01 o 
  16   6   2     1380.83     1471.98    690.28 o 
  18   6   2    13292.36    15762.63   2087.10 o 
  20   6   2     1535.37     2354.52   1125.99 o 
  22   6   2       76.90     -124.54    867.83 o 
  24   6   2     1188.30     1629.47   1026.77 o 
  26   6   2     8132.01     8338.09   1340.10 o 
  28   6   2      582.34      501.76   1063.74 o 
  30   6   2     3536.29     4002.92   1243.96 o 
  32   6   2     4514.21     4667.42   2247.00 o 
 -27   7   2     3378.49     1038.14   1479.62 o 
 -25   7   2     1565.65     3270.10   2123.55 o 
 -23   7   2    12292.21    12009.48   2171.44 o 
 -21   7   2     7093.84     9366.25   1398.62 o 
 -19   7   2      351.70     -550.15   1174.86 o 
 -17   7   2     2499.41     1411.41   1492.49 o 
 -15   7   2     8761.06    10064.99   1277.35 o 
 -13   7   2     3005.16     2916.35    942.90 o 
 -11   7   2     2634.63     1972.15    850.46 o 
  -9   7   2     1416.35     1643.58    861.01 o 
  -7   7   2     1278.64     1619.18    825.78 o 
  -5   7   2      105.42      676.64    510.56 o 
  -3   7   2      600.85      279.03    430.39 o 
  -1   7   2     1486.90     1429.80    462.25 o 
   1   7   2     2469.25     2586.05    494.38 o 
   3   7   2     4087.14     4044.81    530.82 o 
   5   7   2      267.92     -379.50    537.55 o 
   7   7   2      102.06      145.64    557.19 o 
   9   7   2    19041.40    20044.77   1222.82 o 
  11   7   2    14143.06    16046.01   1388.36 o 
  13   7   2     1549.44     1823.44   1163.91 o 
  15   7   2     1516.04     1067.39    896.48 o 
  17   7   2     7994.39     9752.95   2310.70 o 
  19   7   2      960.07      911.43   1003.45 o 
  21   7   2     1080.62     1262.32    981.69 o 
  23   7   2     1725.36     1939.04   1219.28 o 
  25   7   2     1893.87     1455.63   1133.69 o 
 -18   8   2      436.88      654.16   1033.21 o 
 -16   8   2     2167.65     2487.13   1090.27 o 
 -14   8   2      682.44     -155.37    971.42 o 
 -12   8   2     8103.57     9740.05   1337.36 o 
 -10   8   2     3824.42     3171.40   1029.63 o 
  -8   8   2     1962.21     1723.07    831.87 o 
  -6   8   2     4303.25     3820.23    884.72 o 
  -4   8   2     1181.60      526.91    850.51 o 
  -2   8   2        0.16     -498.52    560.95 o 
   0   8   2      103.43      332.66    586.16 o 
   2   8   2     6003.01     5964.59   1329.87 o 
   4   8   2       44.77      577.98   1105.49 o 
   6   8   2     6078.35     6547.32    967.07 o 
   8   8   2     1779.74     2638.13   1007.59 o 
  10   8   2     2405.07     1641.98    982.51 o 
  12   8   2      764.08      798.13    981.78 o 
  14   8   2      374.10       97.41    973.10 o 
  16   8   2      572.19      862.88    988.48 o 
  18   8   2      151.50      588.22   1055.47 o 
 -43   1   3     2664.71     2915.21    821.10 o 
 -41   1   3     1286.95     1395.08    727.06 o 
 -39   1   3     4130.53     3925.22   1045.84 o 
 -37   1   3     2498.97     2495.42    693.95 o 
 -35   1   3     6834.54     6244.61    784.53 o 
 -33   1   3       58.81     -133.76    527.59 o 
 -31   1   3      673.71     1063.67    450.40 o 
 -29   1   3    22745.67    24568.81    920.32 o 
 -27   1   3     4494.09     4384.38    487.39 o 
 -25   1   3    12309.67    12901.72    563.58 o 
 -23   1   3      594.14      738.94    251.36 o 
 -21   1   3     1490.71     1946.26    261.95 o 
 -19   1   3    17354.28    17424.83    507.93 o 
 -17   1   3    40885.96    39924.79    857.67 o 
 -15   1   3    26359.99    24971.20    498.13 o 
 -13   1   3     3316.21     3453.92    198.55 o 
 -11   1   3    33544.76    32004.26    505.02 o 
  -9   1   3   382023.06   383544.38   4529.17 o 
  -7   1   3   123396.67   124964.80   1605.49 o 
  -5   1   3      503.92      260.88    120.98 o 
  -3   1   3    58774.28    59509.77   1445.82 o 
  -1   1   3    43381.69    46797.72   1667.16 o 
   1   1   3     1052.85     1720.02    385.68 o 
   3   1   3   403513.59   414965.50   8682.37 o 
   5   1   3     1246.81     1437.37    166.19 o 
   7   1   3    56097.81    58291.36   1099.60 o 
   9   1   3     5301.70     5757.38    286.46 o 
  11   1   3     6893.92     6455.72    226.53 o 
  13   1   3   168845.75   170829.20   2275.79 o 
  15   1   3    12315.62    13446.28    349.18 o 
  17   1   3    25691.52    25083.89    520.63 o 
  19   1   3      341.99      343.36    197.06 o 
  21   1   3     1607.82     1706.62    242.37 o 
  23   1   3    47231.36    44608.85   1304.46 o 
  25   1   3     8633.41     8563.79    516.00 o 
  27   1   3     7400.96     7588.68    619.95 o 
  29   1   3    11829.63    11226.58    624.85 o 
  31   1   3      295.98      957.01    524.68 o 
  33   1   3     5517.69     3921.18    680.36 o 
  35   1   3     5170.91     5129.26    762.61 o 
  37   1   3     4346.11     4569.47    776.46 o 
  39   1   3     1467.87      657.10    693.29 o 
  41   1   3      495.37      382.26    724.36 o 
  43   1   3       23.40     1036.47    783.03 o 
 -42   2   3      292.07     1127.31    757.27 o 
 -40   2   3       42.57      153.42    626.71 o 
 -38   2   3     4063.61     4070.99    776.47 o 
 -36   2   3      226.52     1165.45    585.00 o 
 -34   2   3     3847.48     3607.57    606.42 o 
 -32   2   3     2328.88     2265.12    500.60 o 
 -30   2   3     1969.94     3453.35    520.22 o 
 -28   2   3     1438.72     1284.33    419.86 o 
 -26   2   3     3126.37     3579.31    493.99 o 
 -24   2   3      796.39      866.84    348.46 o 
 -22   2   3      422.22      158.32    250.41 o 
 -20   2   3    12145.57    11124.22    409.48 o 
 -18   2   3     7281.59     7419.05    288.80 o 
 -16   2   3    47077.80    48779.93    843.81 o 
 -14   2   3     9243.24    10680.80    343.09 o 
 -12   2   3     4792.65     5582.04    220.60 o 
 -10   2   3     7536.69     8162.53    250.49 o 
  -8   2   3    22766.08    26880.93    707.49 o 
  -6   2   3    10907.61     9150.02    714.56 o 
  -4   2   3     7499.20     7765.69    606.10 o 
  -2   2   3    56815.12    57663.95   1547.83 o 
   0   2   3      280.99      264.02    204.21 o 
   2   2   3     3478.14     4038.02    275.19 o 
   4   2   3    27360.43    29691.41    730.30 o 
   6   2   3      184.18      -88.19    225.09 o 
   8   2   3     9473.86    10115.60    432.15 o 
  10   2   3    11437.39    13119.02    504.72 o 
  12   2   3   115722.59   120908.90   1878.06 o 
  14   2   3     1944.89     1794.40    225.01 o 
  16   2   3    13959.29    13333.77    408.08 o 
  18   2   3    11254.24    10772.79    417.41 o 
  20   2   3     1754.09     2054.50    296.21 o 
  22   2   3     2585.20     2272.26    306.71 o 
  24   2   3      509.87      600.24    303.16 o 
  26   2   3     8116.71     8564.75    496.14 o 
  28   2   3      592.78      802.87    353.26 o 
  30   2   3     4132.05     4653.70    563.10 o 
  32   2   3    31162.10    33080.62   1054.90 o 
  34   2   3      332.93     1041.71    557.61 o 
  36   2   3    19046.82    18557.44   1365.13 o 
  38   2   3     1696.65     1360.01    653.57 o 
  40   2   3       26.01     -601.93    601.93 o 
  42   2   3      293.02      149.94    682.31 o 
 -41   3   3       47.82      198.38   1862.99 o 
 -39   3   3     1612.33     1004.09   1921.73 o 
 -37   3   3       30.67      445.09   1113.27 o 
 -35   3   3     3587.52     2657.73   1199.76 o 
 -33   3   3      242.06      450.37    776.53 o 
 -31   3   3     1057.40     1806.57    835.21 o 
 -29   3   3     1952.45     -116.70    689.13 o 
 -27   3   3      170.92       11.25    669.08 o 
 -25   3   3     1401.80      900.17    442.49 o 
 -23   3   3     7504.51     7292.88    615.36 o 
 -21   3   3      370.77      861.29    391.21 o 
 -19   3   3    17818.89    18496.74    751.30 o 
 -17   3   3     8920.12     8795.89    405.36 o 
 -15   3   3    11577.60    11261.73    737.91 o 
 -13   3   3       61.60      181.63    140.54 o 
 -11   3   3    35202.99    34901.07    951.57 o 
  -9   3   3    16369.18    15501.10    607.06 o 
  -7   3   3     4369.25     5334.18    356.95 o 
  -5   3   3       47.39       11.95    213.89 o 
  -3   3   3    47958.68    47294.15   1097.96 o 
  -1   3   3     5672.58     6218.10    389.21 o 
   1   3   3     2948.77     2252.73    305.64 o 
   3   3   3     6588.79     6515.32    398.31 o 
   5   3   3      665.62      596.80    250.79 o 
   7   3   3     2641.60     2526.79    314.86 o 
   9   3   3    16214.59    16008.91    665.60 o 
  11   3   3     4688.44     5029.04    459.90 o 
  13   3   3    21766.28    21959.28    611.49 o 
  15   3   3      103.18      227.16    247.88 o 
  17   3   3     4708.25     4414.91    459.06 o 
  19   3   3      548.15      455.30    248.66 o 
  21   3   3    19103.78    17531.64    804.71 o 
  23   3   3     2113.69     2356.07    487.51 o 
  25   3   3    13075.31    12910.03    780.21 o 
  27   3   3      288.97     -472.09    472.09 o 
  29   3   3    15608.25    16302.88    926.20 o 
  31   3   3     1560.83     1170.68    583.97 o 
  33   3   3     7268.10     5508.84   1266.73 o 
  35   3   3      137.91      525.30    893.06 o 
  37   3   3     1079.39     1129.29   1257.93 o 
  39   3   3     1663.75     2378.66   1379.98 o 
 -38   4   3     3236.12     1848.94   1321.38 o 
 -36   4   3      188.08     -194.81   1189.59 o 
 -34   4   3       18.35     -482.09   1156.37 o 
 -32   4   3      270.71      287.08   1030.47 o 
 -30   4   3     3663.54     4777.43   2421.55 o 
 -28   4   3     4339.97     1911.49    890.70 o 
 -26   4   3    15140.62    16478.11   1308.36 o 
 -24   4   3     5098.05     4849.90    728.95 o 
 -22   4   3     1063.71     1063.31    564.02 o 
 -20   4   3     2603.39     2489.89    892.92 o 
 -18   4   3     1024.20      873.65    509.48 o 
 -16   4   3    36413.58    35331.58   1021.86 o 
 -14   4   3      193.65      655.83    397.34 o 
 -12   4   3    37653.96    38174.02   1505.57 o 
 -10   4   3    54469.74    56703.64   1405.04 o 
  -8   4   3     8102.83     8212.64    524.05 o 
  -6   4   3    43351.62    43658.54   1371.49 o 
  -4   4   3     8631.00     8524.17    469.68 o 
  -2   4   3     2619.45     2165.82    396.62 o 
   0   4   3     1720.68     1976.46    342.46 o 
   2   4   3     3586.73     3255.01    353.87 o 
   4   4   3    35761.93    36155.32   1025.36 o 
   6   4   3    35017.04    34039.07    985.54 o 
   8   4   3    26662.28    26090.29    855.64 o 
  10   4   3     5874.19     6161.05    626.48 o 
  12   4   3      111.84       57.68    310.56 o 
  14   4   3    42988.59    41379.16   2454.01 o 
  16   4   3     5259.08     4915.22    921.71 o 
  18   4   3       82.89     -433.45    433.45 o 
  20   4   3      508.38     1322.68    564.94 o 
  22   4   3    15765.33    15152.23   1445.91 o 
  24   4   3     4184.23     3342.26    711.20 o 
  26   4   3    39195.69    37235.66   1556.66 o 
  28   4   3       94.02      106.22    683.89 o 
  30   4   3      778.22      372.20    722.42 o 
  32   4   3      853.86     -504.66    751.41 o 
  34   4   3     1466.56     1097.44    828.80 o 
  36   4   3     3935.89     2798.09   1952.76 o 
  38   4   3     1421.45     1218.63   2573.39 o 
 -35   5   3     5139.47     7605.70   1670.57 o 
 -33   5   3     8385.44     8160.60   1635.20 o 
 -31   5   3      290.32     -359.36   1184.11 o 
 -29   5   3        1.58      517.05    919.89 o 
 -27   5   3     2416.27     1549.62   1015.30 o 
 -25   5   3      322.81      305.73    818.83 o 
 -23   5   3     3216.71     2927.81    887.66 o 
 -21   5   3     6705.90     8016.72   1080.65 o 
 -19   5   3    11469.12     9681.51   1155.83 o 
 -17   5   3    11344.91    10411.55    963.46 o 
 -15   5   3    12258.13    13425.16   1078.32 o 
 -13   5   3    13848.08    15774.99   1592.35 o 
 -11   5   3      723.18      794.81    443.11 o 
  -9   5   3      786.33     1232.64    384.44 o 
  -7   5   3      144.14     -255.92    322.72 o 
  -5   5   3      179.08       67.70    414.02 o 
  -3   5   3     5952.80     6740.79    541.53 o 
  -1   5   3    52134.36    51313.75   1277.15 o 
   1   5   3     5290.34     4976.54    470.28 o 
   3   5   3     5011.14     5761.27    496.04 o 
   5   5   3      986.60     1509.63    380.15 o 
   7   5   3     2936.16     2455.62    585.71 o 
   9   5   3    18903.48    19747.66    822.94 o 
  11   5   3     7061.87     7454.60    741.85 o 
  13   5   3      341.77     -443.86    482.73 o 
  15   5   3       59.71      678.68    542.15 o 
  17   5   3    12351.92    11916.95    928.30 o 
  19   5   3    11174.49     9645.88    878.38 o 
  21   5   3     2314.19     2519.84    716.03 o 
  23   5   3      516.98     1397.99    706.93 o 
  25   5   3      177.93        8.37    672.52 o 
  27   5   3       62.41      544.73    874.87 o 
  29   5   3     6446.37     6634.88   1218.76 o 
  31   5   3    12228.05    10206.44   1377.55 o 
  33   5   3     1705.16     2745.16   1083.04 o 
  35   5   3      389.91     1746.43   1119.30 o 
 -32   6   3      455.34    -1174.74   1319.31 o 
 -30   6   3        4.87     1187.04   1080.72 o 
 -28   6   3     5069.19     6488.95   2409.51 o 
 -26   6   3       12.77     -147.46    902.10 o 
 -24   6   3     3237.91     4138.83   1136.60 o 
 -22   6   3     1661.09     2150.83   1010.96 o 
 -20   6   3     1320.60     1215.34    850.59 o 
 -18   6   3       79.17      517.52    778.07 o 
 -16   6   3     8993.98     9558.09   1807.80 o 
 -14   6   3        6.34     -255.11    742.74 o 
 -12   6   3     7527.12     6950.57    987.44 o 
 -10   6   3     1316.07      892.33    586.01 o 
  -8   6   3      668.53     1125.91    463.01 o 
  -6   6   3      635.32     1050.72    445.98 o 
  -4   6   3    16394.75    14774.67    757.43 o 
  -2   6   3     3686.15     3426.81    471.42 o 
   0   6   3    10367.79     9293.02    593.80 o 
   2   6   3     1904.05     1576.50    457.06 o 
   4   6   3    22619.29    22968.46    898.57 o 
   6   6   3      470.22      238.83    614.71 o 
   8   6   3    18996.44    18801.45   1495.80 o 
  10   6   3      791.19      -84.16    584.17 o 
  12   6   3      992.55     1108.85    659.05 o 
  14   6   3     7779.09     8570.23    902.72 o 
  16   6   3    45704.22    44604.39   1711.75 o 
  18   6   3       44.42      179.30    688.20 o 
  20   6   3      980.94      260.43    839.07 o 
  22   6   3     7607.33     7308.99   1246.02 o 
  24   6   3     5440.39     4776.79   1138.44 o 
  26   6   3      244.12     1004.50   1029.86 o 
  28   6   3      172.42      698.44   1084.64 o 
  30   6   3     2526.30     1891.24   1144.51 o 
 -27   7   3      290.50      741.27   1100.61 o 
 -25   7   3     6296.29     5795.92   1273.36 o 
 -23   7   3      990.18     1506.10   1081.61 o 
 -21   7   3       66.56     -917.05    917.05 o 
 -19   7   3      276.36     -302.21    889.37 o 
 -17   7   3     1615.78     1114.40    953.73 o 
 -15   7   3      222.57      157.73    843.81 o 
 -13   7   3     2989.45     4800.95   1064.20 o 
 -11   7   3     8110.55     8733.59   1749.77 o 
  -9   7   3     1030.30     1075.30   1246.61 o 
  -7   7   3    15071.40    15544.20   1296.14 o 
  -5   7   3    12484.31    12836.59    951.82 o 
  -3   7   3     2765.40     2407.00    579.64 o 
  -1   7   3       38.46     -399.57    399.57 o 
   1   7   3     1661.37     1682.06    477.06 o 
   3   7   3      749.57      619.88    445.56 o 
   5   7   3       46.62     -185.25    528.51 o 
   7   7   3    29401.19    28504.99   1566.24 o 
   9   7   3    10004.20    10225.92   1230.44 o 
  11   7   3     2936.51     4376.62    990.51 o 
  13   7   3     2875.30     2036.35    879.97 o 
  15   7   3      753.44     1566.34    937.67 o 
  17   7   3     1101.25      787.91    933.80 o 
  19   7   3     1125.47      573.09   1296.20 o 
  21   7   3     6682.38     9130.26   1360.76 o 
  23   7   3      142.88      889.47   1046.74 o 
  25   7   3      634.23      461.48   1063.49 o 
 -18   8   3       43.66      -72.78   1000.05 o 
 -16   8   3      119.49     -835.27    908.66 o 
 -14   8   3     6166.47     6386.64   1230.37 o 
 -12   8   3     2257.02     1331.08    992.99 o 
 -10   8   3       38.88     -365.88    891.86 o 
  -8   8   3      300.24     -527.20    710.29 o 
  -6   8   3      482.43      527.14    764.89 o 
  -4   8   3      806.66     -194.02    706.26 o 
  -2   8   3    10946.08    11328.15    875.60 o 
   0   8   3      569.49      391.43    582.83 o 
   2   8   3     1870.11     1860.13    938.65 o 
   4   8   3      670.90      429.11   1120.42 o 
   6   8   3    11553.65    17249.06   2530.16 o 
   8   8   3        1.24      986.14    890.95 o 
  10   8   3      343.58      315.03    880.92 o 
  12   8   3     1021.96     1736.04   1016.12 o 
  14   8   3      244.52     -869.86    965.03 o 
  16   8   3      413.39      766.61    996.63 o 
  18   8   3     4640.95     1584.60   3314.26 o 
 -44   0   4     3030.88     2661.92   1232.98 o 
 -42   0   4        1.49     -871.01    871.01 o 
 -40   0   4    27809.90    27001.18   2281.36 o 
 -38   0   4    15046.46    14974.38   1496.17 o 
 -36   0   4    34831.85    39989.49   3206.76 o 
 -34   0   4      471.62      887.52    822.96 o 
 -32   0   4     5586.04     6555.42   1373.69 o 
 -30   0   4     3846.90     3137.98    820.63 o 
 -28   0   4      825.28     1328.78    525.46 o 
 -26   0   4    22855.76    24000.88   1347.22 o 
 -24   0   4     2485.47     1838.61    689.10 o 
 -22   0   4    85286.41    84844.70   2274.83 o 
 -20   0   4    76429.80    75789.87   2031.84 o 
 -18   0   4    13147.70    13152.07    660.38 o 
 -16   0   4    27690.69    28271.01    949.76 o 
 -14   0   4    54190.92    53886.21   1439.42 o 
 -12   0   4   161395.45   165714.05   3723.47 o 
 -10   0   4    31670.40    35118.66    968.40 o 
  -8   0   4    21033.85    26824.66    912.64 o 
  -6   0   4   107238.31   106507.56   2862.22 o 
  -4   0   4    83956.09    88985.76   3446.70 o 
  -2   0   4    16683.60    16001.19    817.86 o 
   0   0   4    22052.86    23160.48    946.46 o 
   2   0   4    16007.08    16780.58    640.02 o 
   4   0   4    34588.46    35182.49    887.00 o 
   6   0   4    64029.48    62753.61   1283.32 o 
   8   0   4    24618.63    23888.88    904.54 o 
  10   0   4    48235.93    46579.80    937.89 o 
  12   0   4   236510.83   227459.89   3584.79 o 
  14   0   4    36091.21    38935.37    807.16 o 
  16   0   4    36780.70    34327.43    835.89 o 
  18   0   4    56908.60    57235.82   1249.19 o 
  20   0   4   104774.30   108909.63   2406.35 o 
  22   0   4      528.21      699.16    328.26 o 
  24   0   4    41114.36    44273.32   1280.28 o 
  26   0   4   124241.70   119545.24   3206.74 o 
  28   0   4    98029.44    96744.63   3729.86 o 
  30   0   4    12424.20    11848.45   1165.26 o 
  32   0   4     1844.16     1968.13    881.35 o 
  34   0   4      970.18     -183.13    794.90 o 
  36   0   4     1783.64     2687.81   1012.64 o 
  38   0   4      849.01       79.32    937.26 o 
  40   0   4     1382.17     3115.82   1216.32 o 
  42   0   4      140.83      121.31   1688.44 o 
 -43   1   4      727.87     1348.30    746.94 o 
 -41   1   4     2488.17     2201.77    765.14 o 
 -39   1   4     7330.83     5974.12    826.51 o 
 -37   1   4      536.12      734.32    636.57 o 
 -35   1   4     1345.10     2233.68    645.60 o 
 -33   1   4     3116.87     2797.64    548.95 o 
 -31   1   4    44762.29    43629.67   1282.05 o 
 -29   1   4    33108.52    33420.43   1213.25 o 
 -27   1   4    12935.61    13179.99    673.21 o 
 -25   1   4     2245.59     2314.28    371.05 o 
 -23   1   4      515.62      355.78    258.02 o 
 -21   1   4    38360.13    37611.08    819.69 o 
 -19   1   4     2021.94     1565.88    232.40 o 
 -17   1   4    97527.27    99402.15   1620.97 o 
 -15   1   4    48617.64    53760.30    963.18 o 
 -13   1   4   142332.80   142611.94   1810.45 o 
 -11   1   4    47034.74    44562.86    654.19 o 
  -9   1   4    64338.57    67600.73    895.01 o 
  -7   1   4    29787.82    30555.62    445.05 o 
  -5   1   4     3942.70     4382.85    176.10 o 
  -3   1   4    58533.13    60777.20   1484.22 o 
  -1   1   4    11702.74    12924.88    457.37 o 
   1   1   4    30647.04    33140.12    855.71 o 
   3   1   4   405883.41   418132.16   8689.73 o 
   5   1   4    90929.20    95668.02   1848.52 o 
   7   1   4    68461.48    67799.75   1165.06 o 
   9   1   4     3916.06     3670.98    176.92 o 
  11   1   4   142609.61   142622.81   2021.97 o 
  13   1   4      732.42      735.64    151.20 o 
  15   1   4      112.76     -100.37    156.09 o 
  17   1   4    19125.26    17818.75    463.67 o 
  19   1   4    40057.65    38535.25    731.76 o 
  21   1   4    63537.32    61628.08   1112.16 o 
  23   1   4     4523.77     4537.43    344.98 o 
  25   1   4       69.53      653.88    273.06 o 
  27   1   4     7421.43     7214.97    525.43 o 
  29   1   4    17983.60    16636.51   1120.02 o 
  31   1   4     1979.85      803.32    531.88 o 
  33   1   4     1100.84      805.87    748.47 o 
  35   1   4    10971.30    11298.70    917.87 o 
  37   1   4     6726.85     5969.56    810.75 o 
  39   1   4     3114.91     2873.28    771.38 o 
  41   1   4       26.48      188.69    710.31 o 
  43   1   4     1756.68     2190.23    834.02 o 
 -42   2   4      200.97       28.73    714.63 o 
 -40   2   4      131.29      629.30    700.76 o 
 -38   2   4     6501.12     6569.10    796.51 o 
 -36   2   4      208.36       93.47    500.50 o 
 -34   2   4     1381.15      896.58    523.95 o 
 -32   2   4       11.18      -37.36    422.22 o 
 -30   2   4    40899.52    42024.86   1239.79 o 
 -28   2   4      442.32      215.50    386.92 o 
 -26   2   4    36053.40    35289.96   1055.16 o 
 -24   2   4    44648.68    41725.45   1112.25 o 
 -22   2   4     7256.85     6951.09    381.02 o 
 -20   2   4    34005.39    34482.78    731.97 o 
 -18   2   4     2379.70     2368.19    208.68 o 
 -16   2   4   117570.77   112755.45   1477.06 o 
 -14   2   4    10236.95     9161.27    297.44 o 
 -12   2   4   200574.34   209714.19   2723.12 o 
 -10   2   4    14136.76    14365.57    340.89 o 
  -8   2   4        8.66     -208.14    315.29 o 
  -6   2   4     2398.85     2848.94    402.67 o 
  -4   2   4     1543.35     1748.35    266.09 o 
  -2   2   4    83026.74    83055.16   1800.87 o 
   0   2   4     2459.87     2575.55    284.41 o 
   2   2   4   268769.28   273701.72   4682.34 o 
   4   2   4    36326.44    36163.96    810.47 o 
   6   2   4   310747.00   312419.41   5315.78 o 
   8   2   4    14628.55    15421.84    721.45 o 
  10   2   4    63199.08    62490.94   1139.11 o 
  12   2   4    19096.63    17488.05    496.03 o 
  14   2   4    34340.21    36473.55    587.11 o 
  16   2   4    25920.76    25692.55    692.47 o 
  18   2   4     9954.50     8692.08    367.16 o 
  20   2   4    36691.07    35495.42    895.00 o 
  22   2   4    14798.54    14143.50    544.98 o 
  24   2   4     7027.02     8065.58    462.85 o 
  26   2   4      179.39     -210.87    313.61 o 
  28   2   4    15793.27    15056.34    967.75 o 
  30   2   4    14494.41    15660.50    680.71 o 
  32   2   4    14388.38    15561.98    753.94 o 
  34   2   4    23079.30    22040.53   1097.04 o 
  36   2   4      705.99      657.26    595.75 o 
  38   2   4    26582.70    28410.35   1354.26 o 
  40   2   4     1915.12      700.01    675.33 o 
  42   2   4      125.64     1093.95    707.59 o 
 -41   3   4      785.86     -436.66   2052.50 o 
 -39   3   4    17404.25    16321.39   2854.89 o 
 -37   3   4     1539.08     1069.98   1117.99 o 
 -35   3   4    17230.92    17031.87   1726.05 o 
 -33   3   4     4790.12     4520.66   1224.88 o 
 -31   3   4     2498.61     3439.50    873.93 o 
 -29   3   4     1139.55     2366.68    782.46 o 
 -27   3   4     2310.82     2875.41    576.78 o 
 -25   3   4     4426.71     3738.82    533.65 o 
 -23   3   4     3213.06     2014.15    461.66 o 
 -21   3   4    86350.54    83874.02   1910.84 o 
 -19   3   4     3929.29     3643.94    443.21 o 
 -17   3   4    35216.52    35446.67    900.28 o 
 -15   3   4     9761.62     9392.31    388.21 o 
 -13   3   4    11773.93    11882.36    348.89 o 
 -11   3   4    15601.44    16198.81    624.68 o 
  -9   3   4     1857.73      912.31    293.29 o 
  -7   3   4   230420.94   225668.73   4024.29 o 
  -5   3   4    79278.60    84303.79   1565.33 o 
  -3   3   4   239063.47   246253.50   4870.69 o 
  -1   3   4     1618.49     1715.73    288.10 o 
   1   3   4       80.60      364.07    219.07 o 
   3   3   4     3709.27     3782.73    343.31 o 
   5   3   4     1557.92     1779.94    301.35 o 
   7   3   4     5331.56     6015.75    389.90 o 
   9   3   4     7528.00     7566.82    394.88 o 
  11   3   4   124149.95   123340.11   2340.63 o 
  13   3   4    40146.58    41384.34    792.06 o 
  15   3   4    48499.06    48533.37   1245.66 o 
  17   3   4     1104.78      740.32    360.71 o 
  19   3   4     3054.17     2389.13    436.63 o 
  21   3   4    10404.38    10243.72    656.03 o 
  23   3   4       54.54      313.73    436.25 o 
  25   3   4    23358.44    25683.82   1036.33 o 
  27   3   4      285.60       58.24    517.61 o 
  29   3   4    66495.27    67078.69   1835.64 o 
  31   3   4     3840.49     3500.59    653.44 o 
  33   3   4     1107.30     1176.45    753.96 o 
  35   3   4      281.34      235.65    982.81 o 
  37   3   4       23.89        5.38   1210.97 o 
  39   3   4      751.05     1592.03   1255.62 o 
 -38   4   4    10901.99    10457.57   3934.89 o 
 -36   4   4     5114.25     5358.10   1567.08 o 
 -34   4   4      324.30     2113.61   1273.31 o 
 -32   4   4     1512.79     1766.32   1145.26 o 
 -30   4   4    18021.55    21794.26   1903.31 o 
 -28   4   4      716.02     1166.56   1535.61 o 
 -26   4   4       99.30      227.65    704.17 o 
 -24   4   4      296.17     -366.77    642.84 o 
 -22   4   4     1088.08     1192.09    548.24 o 
 -20   4   4    27020.10    28885.74   1205.57 o 
 -18   4   4     1126.36     1239.95    504.20 o 
 -16   4   4     1654.30     2260.67    317.78 o 
 -14   4   4       85.95      198.05    366.26 o 
 -12   4   4   210148.55   202456.47   3829.78 o 
 -10   4   4       38.28      119.31    315.81 o 
  -8   4   4     2338.86     2120.06    396.50 o 
  -6   4   4    31678.77    30643.48    845.92 o 
  -4   4   4    52872.66    49715.03   1133.76 o 
  -2   4   4      567.75      829.81    328.11 o 
   0   4   4     7039.92     6955.94    450.93 o 
   2   4   4    55446.84    55311.48   1224.18 o 
   4   4   4     6547.32     7715.15    454.14 o 
   6   4   4     3714.05     3694.94    367.23 o 
   8   4   4      618.06      356.98    307.87 o 
  10   4   4     4335.35     4563.04    406.81 o 
  12   4   4     8600.26     7614.42   1638.00 o 
  14   4   4     5370.75     5050.81    635.56 o 
  16   4   4      764.58      351.26    505.49 o 
  18   4   4     1680.20     2020.81    608.50 o 
  20   4   4    46268.25    47319.74   1622.44 o 
  22   4   4     5025.58     4854.30   1129.70 o 
  24   4   4     1247.63      722.15    633.10 o 
  26   4   4    14671.81    14782.54   1086.45 o 
  28   4   4     8071.00     7670.38    929.95 o 
  30   4   4     1121.82     1475.83    783.49 o 
  32   4   4      785.40      493.34    755.04 o 
  34   4   4    10439.38     9559.13   1102.93 o 
  36   4   4      705.79     1421.83   1303.47 o 
  38   4   4     3052.81    -1127.10   1917.29 o 
 -35   5   4      283.10      395.71   1333.10 o 
 -33   5   4       59.97      283.84   1234.40 o 
 -31   5   4     2690.58     1843.20   1769.34 o 
 -29   5   4    11138.79    11291.29   1483.28 o 
 -27   5   4    17089.54    21126.72   1588.94 o 
 -25   5   4       22.95       79.12    783.61 o 
 -23   5   4    18398.52    18254.76   1446.89 o 
 -21   5   4    38333.00    36424.32   1840.05 o 
 -19   5   4     6169.92     6466.97    987.47 o 
 -17   5   4    21616.34    24584.41   1378.73 o 
 -15   5   4    27418.08    25525.35   1995.16 o 
 -13   5   4    31877.36    31324.17   1091.26 o 
 -11   5   4     4090.82     4795.48    570.76 o 
  -9   5   4     3812.95     3887.86    453.87 o 
  -7   5   4       37.81        7.86    343.97 o 
  -5   5   4     5633.98     4589.76    466.86 o 
  -3   5   4     3017.35     3684.49    440.11 o 
  -1   5   4      503.63      699.97    359.55 o 
   1   5   4     8322.87     7322.44    523.84 o 
   3   5   4    81323.23    79115.92   1686.03 o 
   5   5   4    63950.18    66572.05   1487.60 o 
   7   5   4     3452.00     2867.22    426.08 o 
   9   5   4     1745.15     1992.06    425.85 o 
  11   5   4    18251.19    16579.94   1267.62 o 
  13   5   4     3788.31     3473.85    670.38 o 
  15   5   4     6488.33     5490.23    882.20 o 
  17   5   4     8733.46     9114.36    873.43 o 
  19   5   4    24685.62    24237.37   1245.88 o 
  21   5   4    14482.08    10455.46    953.82 o 
  23   5   4      198.11      410.35    678.31 o 
  25   5   4     1995.53     2394.17    755.49 o 
  27   5   4      335.38      185.24    768.63 o 
  29   5   4     5709.53     7550.11   1401.56 o 
  31   5   4       96.41     -799.00   1711.50 o 
  33   5   4       16.53      -35.93   1051.39 o 
  35   5   4     2383.96     2442.56   1125.61 o 
 -32   6   4     8002.23     8607.73   2900.32 o 
 -30   6   4     2601.96     2336.26   1113.58 o 
 -28   6   4     3763.58     6852.20   2086.58 o 
 -26   6   4       24.51      182.46    915.62 o 
 -24   6   4     3262.51     5039.98   1113.56 o 
 -22   6   4    20569.81    22970.18   1760.18 o 
 -20   6   4     3708.84     5489.60   1108.97 o 
 -18   6   4     9351.32     9400.54   1179.42 o 
 -16   6   4      160.05      403.32   1294.85 o 
 -14   6   4       50.67      270.10    740.47 o 
 -12   6   4       68.05      445.20    719.88 o 
 -10   6   4      300.93      -64.75    811.02 o 
  -8   6   4     2700.09     3192.67    672.24 o 
  -6   6   4    12129.94    11505.84    691.54 o 
  -4   6   4    15545.08    16064.66    911.57 o 
  -2   6   4    11563.37     9892.91    613.97 o 
   0   6   4    11666.58    13148.78    667.97 o 
   2   6   4     3273.94     2753.08    499.58 o 
   4   6   4      113.19     -395.27    395.54 o 
   6   6   4      812.91     1574.96    453.06 o 
   8   6   4    10146.68    10870.43   1168.06 o 
  10   6   4    12718.79    13320.30    996.98 o 
  12   6   4    14950.60    16156.94   1627.79 o 
  14   6   4    14331.23    13871.33   1042.56 o 
  16   6   4     1503.78     1100.35    655.84 o 
  18   6   4     1391.33     1371.87    982.50 o 
  20   6   4     1827.81     1346.29    718.50 o 
  22   6   4      211.94     -833.70    833.70 o 
  24   6   4      345.41     -291.48    891.11 o 
  26   6   4     5714.49     4410.55   1162.04 o 
  28   6   4     3263.31     4951.12   1263.16 o 
  30   6   4    11322.54    10244.17   1502.48 o 
 -27   7   4     1022.33      103.89   1095.90 o 
 -25   7   4     1584.57     1897.89   1139.32 o 
 -23   7   4       49.12     -867.88    967.47 o 
 -21   7   4     1075.71      460.29   1118.63 o 
 -19   7   4     1336.08     1471.76    994.56 o 
 -17   7   4     2276.91      495.00    904.16 o 
 -15   7   4    13289.72    13192.46   1701.66 o 
 -13   7   4     1705.11     1063.95    858.29 o 
 -11   7   4     4240.65     3834.33    979.38 o 
  -9   7   4    11643.46    15869.55   1359.32 o 
  -7   7   4    14642.07    16118.44   1121.69 o 
  -5   7   4      127.74      515.63    584.92 o 
  -3   7   4     1956.87     2103.98    622.09 o 
  -1   7   4     5630.82     6536.23    746.93 o 
   1   7   4     8421.45     7573.48    595.22 o 
   3   7   4     5012.61     5078.06    642.20 o 
   5   7   4      454.93      398.98    569.09 o 
   7   7   4     3443.31     2977.97    991.00 o 
   9   7   4     1778.97     1243.86    715.62 o 
  11   7   4     1789.53     1410.06    724.42 o 
  13   7   4     3861.37     6214.34   1099.56 o 
  15   7   4      292.49      -92.60    869.60 o 
  17   7   4     4918.30     4716.46   1129.41 o 
  19   7   4     1636.31      698.78   1118.94 o 
  21   7   4     4185.77     3798.96   1136.77 o 
  23   7   4     2826.17     2367.47   1154.41 o 
  25   7   4     6172.51     6187.00   1737.27 o 
 -18   8   4        1.92     -446.13    950.61 o 
 -16   8   4     2164.29     2365.27   1067.00 o 
 -14   8   4      465.10     -143.70    908.60 o 
 -12   8   4    10349.87    12071.99   1418.50 o 
 -10   8   4     1253.70     2474.45   1054.74 o 
  -8   8   4      655.76     1031.11    800.09 o 
  -6   8   4      293.73      528.28    758.98 o 
  -4   8   4       46.16     -413.96   1209.33 o 
  -2   8   4      676.95     1008.50    618.16 o 
   0   8   4     2044.15     1370.65    686.49 o 
   2   8   4     5645.79     5465.18    918.59 o 
   4   8   4      420.88        3.72   1078.30 o 
   6   8   4    11710.70    12531.64   2407.15 o 
   8   8   4     7511.36     8554.72   1513.47 o 
  10   8   4       91.80     -664.24    837.76 o 
  12   8   4      242.41      606.24    955.20 o 
  14   8   4     4951.91     5802.43   1378.62 o 
  16   8   4     5457.51     4399.58   1188.96 o 
 -43   1   5     2696.83     2263.21    815.74 o 
 -41   1   5        5.14      545.43    704.82 o 
 -39   1   5        6.12      372.78    638.00 o 
 -37   1   5     9845.74    10038.93   1523.18 o 
 -35   1   5     1494.54      987.53    614.36 o 
 -33   1   5    10374.24    10210.93    730.85 o 
 -31   1   5     1125.76      534.48    451.51 o 
 -29   1   5      107.37      -46.06    390.20 o 
 -27   1   5    23476.06    22844.25    857.77 o 
 -25   1   5    35017.14    34456.11    916.23 o 
 -23   1   5     1208.77     1935.32    396.04 o 
 -21   1   5     6866.03     7210.46    366.44 o 
 -19   1   5       32.43      -76.92    189.64 o 
 -17   1   5   150754.47   153428.05   2363.58 o 
 -15   1   5    83178.48    85366.43   1312.98 o 
 -13   1   5     2167.43     2062.89    221.05 o 
 -11   1   5    13484.29    14629.67    339.47 o 
  -9   1   5    19952.63    20949.30    371.03 o 
  -7   1   5     9115.05     9292.47    191.09 o 
  -5   1   5   512313.69   527056.38   6847.56 o 
  -3   1   5      448.19      531.71    342.45 o 
  -1   1   5    61852.93    69414.67   2032.14 o 
   1   1   5     1906.99     1832.92    125.53 o 
   3   1   5     8588.54     8971.29    322.82 o 
   5   1   5   123588.34   124512.71   1981.47 o 
   7   1   5    90406.76    93427.05   1432.94 o 
   9   1   5    17720.63    16350.87    366.68 o 
  11   1   5      743.83      652.53    143.94 o 
  13   1   5      619.83      455.97    180.08 o 
  15   1   5    71503.58    69758.86   1251.80 o 
  17   1   5    20079.08    18551.90    438.84 o 
  19   1   5    10059.20    10110.51    347.77 o 
  21   1   5    14335.29    13663.34    444.63 o 
  23   1   5     3574.53     3774.52    332.86 o 
  25   1   5     6166.86     5374.05    500.09 o 
  27   1   5    54585.51    53724.35   1289.57 o 
  29   1   5      584.64      639.80    434.09 o 
  31   1   5    10030.80    10174.16    810.79 o 
  33   1   5      386.53       15.61    651.72 o 
  35   1   5      444.23     1161.06    632.56 o 
  37   1   5    10423.17     8730.08    897.75 o 
  39   1   5       39.19     -628.39    628.39 o 
  41   1   5     7859.68     8693.23    964.16 o 
  43   1   5      197.68      777.32   1552.12 o 
 -42   2   5       62.03     -254.52    714.10 o 
 -40   2   5       26.45      379.67    707.14 o 
 -38   2   5     2355.07     1913.58    681.66 o 
 -36   2   5      344.42      253.21    500.02 o 
 -34   2   5    10919.66     8981.03    705.58 o 
 -32   2   5     1228.40      440.71    487.71 o 
 -30   2   5     2567.23     2735.39    493.35 o 
 -28   2   5     2310.71     2557.95    454.79 o 
 -26   2   5       99.29      272.19    359.67 o 
 -24   2   5    30031.53    29205.88    911.60 o 
 -22   2   5       12.03      401.12    316.05 o 
 -20   2   5     5558.56     5754.35    368.36 o 
 -18   2   5    34375.00    34939.29    655.66 o 
 -16   2   5    17413.47    16623.36    370.91 o 
 -14   2   5    16193.60    16137.98    331.94 o 
 -12   2   5     2638.87     2241.39    216.92 o 
 -10   2   5      320.73      101.38    161.43 o 
  -8   2   5     3072.30     3142.68    331.99 o 
  -6   2   5    12987.07    13673.11    578.11 o 
  -4   2   5    27096.89    29541.48    967.66 o 
  -2   2   5   180529.45   187160.05   4281.73 o 
   0   2   5    22746.58    22017.97    609.40 o 
   2   2   5      502.88      793.91    182.47 o 
   4   2   5    36793.71    37383.74    826.26 o 
   6   2   5     9646.46     9197.10    354.12 o 
   8   2   5    15980.67    16087.79    743.04 o 
  10   2   5     4402.13     4308.60    235.35 o 
  12   2   5    12060.40    13749.45    442.65 o 
  14   2   5     1454.48     1431.40    173.71 o 
  16   2   5      292.84        5.46    178.12 o 
  18   2   5    26406.20    25990.23    621.51 o 
  20   2   5      960.05      658.04    270.77 o 
  22   2   5     6261.79     6038.94    398.14 o 
  24   2   5    28673.24    28416.87    791.20 o 
  26   2   5      144.15      171.23    315.20 o 
  28   2   5    15274.83    17461.61    712.14 o 
  30   2   5     1451.30     1059.45    412.44 o 
  32   2   5       35.31      384.68    487.55 o 
  34   2   5      386.37      289.31    816.79 o 
  36   2   5      266.33     -157.00    598.75 o 
  38   2   5     6025.88     7257.63    832.60 o 
  40   2   5     3112.14     3923.76    752.05 o 
  42   2   5     1261.56     1152.78    728.97 o 
 -41   3   5      241.14      717.05   1979.36 o 
 -39   3   5      237.04     1656.25   1222.24 o 
 -37   3   5      514.09     -219.49   1065.39 o 
 -35   3   5     1799.93     3317.51   1190.87 o 
 -33   3   5      132.36     -560.49    967.56 o 
 -31   3   5     3810.56     1943.40   1325.48 o 
 -29   3   5      685.15     1107.65    986.25 o 
 -27   3   5     5319.55     6439.30    883.01 o 
 -25   3   5       33.32      905.83    494.23 o 
 -23   3   5     1230.91      869.28    422.49 o 
 -21   3   5     2778.82     2612.14    441.76 o 
 -19   3   5     5979.83     5672.96    414.76 o 
 -17   3   5      554.35      353.06    265.67 o 
 -15   3   5    21708.80    23493.08    594.40 o 
 -13   3   5     3351.16     3226.10    207.36 o 
 -11   3   5     4388.41     4594.34    390.20 o 
  -9   3   5      232.96      235.08    276.30 o 
  -7   3   5     8957.32     8139.34    400.51 o 
  -5   3   5    54815.27    57194.55   1159.25 o 
  -3   3   5    36489.95    37705.12   1060.38 o 
  -1   3   5       59.14      193.23    229.68 o 
   1   3   5    18455.18    19617.80    641.94 o 
   3   3   5     2309.12     2074.18    262.11 o 
   5   3   5    82837.94    85140.06   1575.86 o 
   7   3   5     2279.63     2754.38    301.48 o 
   9   3   5     2379.96     1814.83    258.44 o 
  11   3   5       12.63     -193.49    201.87 o 
  13   3   5     6611.88     6727.13    396.61 o 
  15   3   5    19930.62    21269.86   1121.17 o 
  17   3   5    27288.01    27883.89    947.27 o 
  19   3   5       43.79     -349.37    349.37 o 
  21   3   5      265.39      748.03    416.27 o 
  23   3   5      260.52      385.30    428.89 o 
  25   3   5    13867.09    14272.63   1031.61 o 
  27   3   5      165.93     -153.68    486.98 o 
  29   3   5        5.53      474.12    539.04 o 
  31   3   5     1879.90     2170.53    627.30 o 
  33   3   5      924.10     1391.21    641.19 o 
  35   3   5      136.35      623.53   1258.14 o 
  37   3   5     3969.59     5260.88   1499.48 o 
  39   3   5       95.78     1791.39   1375.93 o 
 -38   4   5     4243.41     5210.86   1469.00 o 
 -36   4   5      542.84       74.86   2138.39 o 
 -34   4   5     2980.18     3423.63   1258.55 o 
 -32   4   5     4147.05     3961.81   1950.54 o 
 -30   4   5       85.03     1363.45   1016.67 o 
 -28   4   5     2561.37     5232.82   1195.31 o 
 -26   4   5     2369.22     1688.87    921.03 o 
 -24   4   5    23682.52    22912.58   1448.08 o 
 -22   4   5      104.34     -558.33    558.33 o 
 -20   4   5    17340.35    18244.53    967.34 o 
 -18   4   5    18381.73    18723.53    942.07 o 
 -16   4   5      459.88     1178.26    311.48 o 
 -14   4   5    26783.61    25679.91    917.49 o 
 -12   4   5    18485.96    18326.68    825.34 o 
 -10   4   5      113.98     -289.63    312.02 o 
  -8   4   5      176.43      345.67    283.86 o 
  -6   4   5    33369.07    32511.11    867.49 o 
  -4   4   5    29696.43    30752.47    844.97 o 
  -2   4   5    17131.88    16268.79    669.79 o 
   0   4   5     4582.71     4327.52    384.59 o 
   2   4   5    24415.73    23634.47    739.60 o 
   4   4   5     2981.42     2549.95    341.09 o 
   6   4   5      450.38      330.09    334.08 o 
   8   4   5    58311.59    56765.46   1232.95 o 
  10   4   5      780.53      601.58    376.72 o 
  12   4   5     5850.54     5503.42    700.58 o 
  14   4   5    96003.45    94541.34   2794.10 o 
  16   4   5      985.13      -73.16    503.25 o 
  18   4   5    15473.79    15052.04    947.36 o 
  20   4   5     2072.36     1681.67    581.18 o 
  22   4   5     1012.68     1203.09    596.61 o 
  24   4   5       11.86     -196.36    574.75 o 
  26   4   5     4702.35     5236.20   1146.30 o 
  28   4   5    10148.54     8786.33   1120.71 o 
  30   4   5      280.10     -398.40    715.84 o 
  32   4   5     5116.92     5795.71    969.06 o 
  34   4   5    10676.03    11902.18   1929.49 o 
  36   4   5     2115.94     1659.09   1067.42 o 
  38   4   5     1778.86     3134.17   2156.68 o 
 -35   5   5     1219.05     1251.01   1277.03 o 
 -33   5   5       96.21       86.61   2491.93 o 
 -31   5   5       58.91     -833.32   1113.42 o 
 -29   5   5     2811.96     3922.50   1308.25 o 
 -27   5   5     5649.62     6496.76   1127.72 o 
 -25   5   5      250.90      183.35    817.65 o 
 -23   5   5     2377.22     1914.43    861.84 o 
 -21   5   5     2085.05     1806.08    821.97 o 
 -19   5   5     1331.83     1640.95    791.43 o 
 -17   5   5    25931.46    27762.63   1073.15 o 
 -15   5   5     5397.73     5554.67    899.68 o 
 -13   5   5       48.99      255.57    510.38 o 
 -11   5   5     2191.87     2064.66    471.57 o 
  -9   5   5    53631.49    53266.77   1294.29 o 
  -7   5   5        7.02      -76.87    336.46 o 
  -5   5   5      147.92      328.96    338.85 o 
  -3   5   5       16.62      213.92    324.70 o 
  -1   5   5     3756.19     4345.09    494.47 o 
   1   5   5       12.59      -59.83    334.49 o 
   3   5   5    52569.54    48999.67   1223.32 o 
   5   5   5     1601.59     2188.90    490.93 o 
   7   5   5    13442.80    14505.41    656.32 o 
   9   5   5    50804.44    51753.11   1370.17 o 
  11   5   5    38824.56    39501.04   1662.62 o 
  13   5   5    12770.76    12009.42    897.81 o 
  15   5   5    10841.44    11324.46   1064.81 o 
  17   5   5     3000.86     3864.36    721.35 o 
  19   5   5       12.11      796.14    630.74 o 
  21   5   5     4383.81     3947.95    928.75 o 
  23   5   5    11962.33    11828.46   1169.98 o 
  25   5   5     1974.65     1221.22    722.39 o 
  27   5   5       10.39     -330.29    742.48 o 
  29   5   5     3086.85     3160.60    887.64 o 
  31   5   5     1242.69      679.75   1051.78 o 
  33   5   5       14.90     -962.89    962.89 o 
  35   5   5     1286.94      473.97   1142.11 o 
 -32   6   5     4238.59     4416.66   1621.49 o 
 -30   6   5     1450.63     2000.56   1425.54 o 
 -28   6   5     2821.97     2041.76   1066.56 o 
 -26   6   5     5999.62     5863.10   1205.72 o 
 -24   6   5     1743.18     1005.85    890.89 o 
 -22   6   5       91.67      625.76    863.62 o 
 -20   6   5      566.57     -404.53    788.36 o 
 -18   6   5     1280.67      452.88    808.59 o 
 -16   6   5     5667.92     5563.12   1057.94 o 
 -14   6   5     5141.41     6233.18   1005.37 o 
 -12   6   5     8711.91    10363.18   1131.77 o 
 -10   6   5      545.35     1047.25    591.72 o 
  -8   6   5    16509.18    19521.59   1097.81 o 
  -6   6   5     2244.27     1572.15    574.89 o 
  -4   6   5     5877.50     5575.40    560.41 o 
  -2   6   5     6780.81     7315.98    580.51 o 
   0   6   5    18895.04    19206.16    774.22 o 
   2   6   5     4307.81     5353.33    602.11 o 
   4   6   5     7388.28     6819.31    578.08 o 
   6   6   5    18282.79    18098.25    807.41 o 
   8   6   5    17558.46    16481.52   1008.72 o 
  10   6   5       15.98     -543.26    543.26 o 
  12   6   5     3165.35     3101.53    733.51 o 
  14   6   5     1818.56      977.87    668.38 o 
  16   6   5      684.35      768.12    677.38 o 
  18   6   5     5437.07     3616.77    840.97 o 
  20   6   5     2772.65     2133.57    773.00 o 
  22   6   5      415.84     1035.13    913.79 o 
  24   6   5    13172.21    14718.01   1481.60 o 
  26   6   5      845.47      211.78    985.03 o 
  28   6   5     6148.16     6721.01   1304.46 o 
  30   6   5      172.21      751.72   1144.84 o 
 -27   7   5      906.83     1106.68   1076.72 o 
 -25   7   5      230.59      321.14   1018.68 o 
 -23   7   5      782.32     1007.73   1765.66 o 
 -21   7   5     1704.27     1008.39   1031.14 o 
 -19   7   5    14702.23    16018.92   1549.51 o 
 -17   7   5     4398.07     4309.57   1067.71 o 
 -15   7   5     1267.45     -315.84    804.99 o 
 -13   7   5     1411.20     1154.22    917.21 o 
 -11   7   5       89.42     -287.96    811.59 o 
  -9   7   5        9.60      -37.04    738.02 o 
  -7   7   5    11866.15    12817.60   1062.03 o 
  -5   7   5    11660.56    11970.60    912.84 o 
  -3   7   5      606.07      985.72    605.37 o 
  -1   7   5     6204.61     6756.42   1086.94 o 
   1   7   5    13197.38    14899.14    925.28 o 
   3   7   5      390.03      423.73    467.38 o 
   5   7   5     2609.32     2004.78    621.25 o 
   7   7   5      541.91      584.51    583.89 o 
   9   7   5     1960.56     1109.14    999.14 o 
  11   7   5      718.59     1608.54    755.68 o 
  13   7   5     5418.09     5273.38    916.70 o 
  15   7   5     1088.18     1568.57   1275.10 o 
  17   7   5      150.20      813.87    992.54 o 
  19   7   5     9762.54    10124.73   1363.31 o 
  21   7   5     1185.36     1392.75   1052.83 o 
  23   7   5     1139.46      862.81   1026.91 o 
  25   7   5     5367.60     7137.47   1420.06 o 
 -18   8   5      195.86      733.81   1021.31 o 
 -16   8   5     2341.40     2360.88   1073.62 o 
 -14   8   5       28.51     2098.95   1066.17 o 
 -12   8   5     2982.48     1501.54   1356.81 o 
 -10   8   5     6564.34     6474.03   1030.60 o 
  -8   8   5     1809.84     1385.40    803.21 o 
  -6   8   5       51.81     -422.54    815.57 o 
  -4   8   5     2125.73     2388.52    661.84 o 
  -2   8   5      732.90      225.73    592.96 o 
   0   8   5       19.85     1372.01    772.20 o 
   2   8   5    10216.31    12201.81   1133.69 o 
   4   8   5     2689.60     3118.45    847.72 o 
   6   8   5       12.11      -86.06   1044.60 o 
   8   8   5     1950.38      623.24   1109.80 o 
  10   8   5     5159.18     7905.63   1630.81 o 
  12   8   5     1589.01     2985.37   1065.09 o 
  14   8   5     1985.12      816.19    982.01 o 
  16   8   5     4132.64     4487.13   1238.64 o 
 -44   0   6       62.98     -278.63   1091.67 o 
 -42   0   6       77.16     2173.97   1084.15 o 
 -40   0   6     3478.81     2912.68   1738.86 o 
 -38   0   6     2945.62     3585.69   1527.19 o 
 -36   0   6    35434.22    37557.64   2746.28 o 
 -34   0   6    11015.21    11624.63   1235.29 o 
 -32   0   6    12936.06    13552.38   1239.70 o 
 -30   0   6     7077.41     6893.29   1445.31 o 
 -28   0   6    16566.37    20581.57   1245.75 o 
 -26   0   6     8110.16     9081.17    725.02 o 
 -24   0   6    34270.88    35070.74   1280.41 o 
 -22   0   6   167813.08   168162.11   4011.27 o 
 -20   0   6     1040.88      715.10    368.26 o 
 -18   0   6    61354.30    61765.46   1695.96 o 
 -16   0   6    24203.58    23778.52    873.69 o 
 -14   0   6    70391.75    69924.29   1778.34 o 
 -12   0   6   100911.43   104974.42   2466.93 o 
 -10   0   6    91240.44    99408.73   2304.22 o 
  -8   0   6    20281.98    21595.85    805.27 o 
  -6   0   6    14290.85    14671.83    589.63 o 
  -4   0   6    50254.57    49559.31   1187.68 o 
  -2   0   6    57921.71    58779.32   1261.32 o 
   0   0   6    33744.76    34638.53   1051.04 o 
   2   0   6     8570.83     8627.48    337.44 o 
   4   0   6   166992.53   168248.69   3197.16 o 
   6   0   6     7453.54     8027.06    367.16 o 
   8   0   6    93428.14    91002.34   2573.21 o 
  10   0   6   142454.25   141980.86   2528.31 o 
  12   0   6     7741.23     8904.05    426.54 o 
  14   0   6    64883.92    64643.33   1202.60 o 
  16   0   6   137961.17   139250.70   2341.13 o 
  18   0   6    17646.35    16885.92    621.47 o 
  20   0   6    23086.81    22880.37    715.70 o 
  22   0   6     4081.27     3910.57    440.44 o 
  24   0   6    52039.15    52384.05   1452.63 o 
  26   0   6     3302.73     2305.46    746.50 o 
  28   0   6     1974.89     2205.44    750.97 o 
  30   0   6    13961.31    14526.10   1288.23 o 
  32   0   6    32222.65    31027.78   1832.66 o 
  34   0   6       28.92      218.89    813.74 o 
  36   0   6     9786.13    10437.18   1358.77 o 
  38   0   6     1594.31     1302.88   1009.34 o 
  40   0   6    21283.42    21332.24   1824.58 o 
  42   0   6     2209.29     1528.57   1884.05 o 
 -43   1   6      343.87      757.99    866.05 o 
 -41   1   6     4235.15     4911.75   1181.65 o 
 -39   1   6      105.32       21.60    663.21 o 
 -37   1   6     9127.89     9693.77    877.14 o 
 -35   1   6     3784.06     4176.37    757.59 o 
 -33   1   6     5325.54     4939.50    599.92 o 
 -31   1   6    19463.62    20189.58   1134.01 o 
 -29   1   6      264.00      197.21    403.39 o 
 -27   1   6    47325.10    46468.93   1406.68 o 
 -25   1   6    19838.16    19363.54    685.98 o 
 -23   1   6     6640.41     6734.56    389.15 o 
 -21   1   6    13984.96    14107.79    485.96 o 
 -19   1   6    40501.74    38452.91    805.57 o 
 -17   1   6   105988.98   111011.63   1785.91 o 
 -15   1   6    14757.54    15808.08    483.08 o 
 -13   1   6    55170.62    50627.47    835.95 o 
 -11   1   6     7042.04     7280.35    255.31 o 
  -9   1   6   236144.20   246487.14   3306.12 o 
  -7   1   6     2672.63     3076.27    113.96 o 
  -5   1   6   108566.14   111216.95   1610.59 o 
  -3   1   6    12080.30    12408.28    261.52 o 
  -1   1   6   114819.80   120571.48   2042.26 o 
   1   1   6       43.85      140.38     95.74 o 
   3   1   6       85.86      111.56    137.09 o 
   5   1   6    79346.42    81988.17   1363.33 o 
   7   1   6    22760.43    21778.43    522.89 o 
   9   1   6      799.60      884.76    226.67 o 
  11   1   6    45561.26    50205.95    840.57 o 
  13   1   6     8973.69     7742.56    292.70 o 
  15   1   6    38052.80    38608.20    702.99 o 
  17   1   6     5180.73     4967.16    331.05 o 
  19   1   6    66930.00    64901.33    996.22 o 
  21   1   6    12932.83    12602.19    428.90 o 
  23   1   6    54326.05    54249.68   1284.33 o 
  25   1   6     1890.16     1676.25    393.12 o 
  27   1   6      389.03      657.06    345.06 o 
  29   1   6    16444.51    16129.13    894.64 o 
  31   1   6    22065.18    22277.41   1087.94 o 
  33   1   6     1135.43      502.87    560.07 o 
  35   1   6    10454.23     9900.69    887.00 o 
  37   1   6    13744.60    15527.98   1072.07 o 
  39   1   6     4108.12     4041.99    825.43 o 
  41   1   6      287.17      200.96    706.31 o 
 -42   2   6     5494.50     5276.48   1635.23 o 
 -40   2   6      130.62     -106.79    695.90 o 
 -38   2   6     1114.66      443.62    684.26 o 
 -36   2   6    14159.93    13219.45    924.76 o 
 -34   2   6     2087.83     1753.77    525.48 o 
 -32   2   6     2491.93     3227.96    529.76 o 
 -30   2   6    12249.07    10189.45    668.40 o 
 -28   2   6     9112.28     8600.02    594.50 o 
 -26   2   6    55946.85    55091.57   1376.08 o 
 -24   2   6    15913.86    15483.04    666.64 o 
 -22   2   6    13183.19    13485.65    541.10 o 
 -20   2   6      166.91      709.89    272.10 o 
 -18   2   6   116435.30   114609.21   2113.15 o 
 -16   2   6     2779.28     2812.65    183.31 o 
 -14   2   6    55914.42    57964.34    827.79 o 
 -12   2   6   153345.02   149945.56   2000.56 o 
 -10   2   6   155642.05   157147.19   2600.41 o 
  -8   2   6     1036.67      989.44    265.84 o 
  -6   2   6    13487.76    12864.77    619.64 o 
  -4   2   6   115888.19   117132.12   2452.16 o 
  -2   2   6     4180.81     3473.92    400.87 o 
   0   2   6     3956.39     5017.00    344.10 o 
   2   2   6    15513.00    16555.47    516.16 o 
   4   2   6      136.22      120.45    197.64 o 
   6   2   6   165738.63   165959.05   2936.26 o 
   8   2   6     1621.97     1463.50    196.68 o 
  10   2   6     1518.39     1399.76    202.46 o 
  12   2   6     9820.10     8834.13    477.40 o 
  14   2   6   122546.44   116793.91   1725.49 o 
  16   2   6    14158.85    13167.75    421.78 o 
  18   2   6       24.05       18.29    262.48 o 
  20   2   6    94508.34    89555.50   1594.81 o 
  22   2   6    35534.86    32817.60    827.50 o 
  24   2   6     8862.82     8621.23    483.57 o 
  26   2   6     8289.29     8170.75    462.77 o 
  28   2   6    19063.66    18357.06    657.60 o 
  30   2   6     3988.09     4201.45    583.19 o 
  32   2   6     2230.31     2333.83    767.93 o 
  34   2   6       45.16      -27.66    545.97 o 
  36   2   6      843.91     -479.97   1006.49 o 
  38   2   6    10122.22     9803.35    905.06 o 
  40   2   6      356.66     1085.59    675.50 o 
 -41   3   6        5.65     5166.72   2328.46 o 
 -39   3   6     5487.65     4090.82   1791.51 o 
 -37   3   6     1727.25    -1035.58   1035.58 o 
 -35   3   6    23233.72    23558.10   1951.07 o 
 -33   3   6     2187.06     2595.76   1066.03 o 
 -31   3   6     2131.25     1365.50    993.55 o 
 -29   3   6     2240.93     2507.10   1039.54 o 
 -27   3   6    13626.36    13550.64   1440.61 o 
 -25   3   6     5988.00     7699.60   1122.93 o 
 -23   3   6    16930.86    16475.57    831.90 o 
 -21   3   6    52266.40    53463.64   1383.02 o 
 -19   3   6    28215.78    28168.64    815.90 o 
 -17   3   6    24042.39    25562.64   1240.65 o 
 -15   3   6    13952.59    14683.18    480.10 o 
 -13   3   6     2548.47     2413.25    244.37 o 
 -11   3   6     7700.15     8425.65    476.99 o 
  -9   3   6    13355.97    14377.12    586.54 o 
  -7   3   6    32285.25    36677.92    847.84 o 
  -5   3   6     3328.55     2946.41    293.83 o 
  -3   3   6   222571.88   218708.52   3921.01 o 
  -1   3   6       50.99     -210.98    210.98 o 
   1   3   6    29087.23    29319.29    815.20 o 
   3   3   6     2821.89     2647.93    284.40 o 
   5   3   6   198578.53   201458.14   3313.63 o 
   7   3   6    38418.38    40381.04   1061.47 o 
   9   3   6      932.89     1043.95    318.08 o 
  11   3   6    50145.38    49257.22    965.56 o 
  13   3   6    14644.38    13281.87    724.85 o 
  15   3   6    49163.84    51125.55   1439.54 o 
  17   3   6    23896.46    25216.02    909.81 o 
  19   3   6      937.12       29.48    364.25 o 
  21   3   6    13545.14    12296.77    778.38 o 
  23   3   6    53412.76    54046.28   1509.36 o 
  25   3   6     3520.34     3079.37    573.71 o 
  27   3   6     4998.59     2861.69    581.36 o 
  29   3   6    60259.73    61182.00   1754.03 o 
  31   3   6     3081.70     2878.56    669.57 o 
  33   3   6     2809.92     2325.56    689.19 o 
  35   3   6     2941.33     2536.69   1261.87 o 
  37   3   6    13641.51    17116.33   2212.09 o 
  39   3   6      353.44     1529.82   1412.44 o 
 -38   4   6      776.94      420.19   1238.30 o 
 -36   4   6     5412.13     4954.37   1409.73 o 
 -34   4   6      169.23      211.17   1144.84 o 
 -32   4   6     1545.08     3266.15   1197.63 o 
 -30   4   6    23739.84    22514.07   1942.06 o 
 -28   4   6    11158.69    10987.59   1496.36 o 
 -26   4   6    15833.17    16175.55   2173.72 o 
 -24   4   6      186.30      808.42    766.54 o 
 -22   4   6     8693.42     9236.94   1949.64 o 
 -20   4   6     5804.83     4322.63   1305.67 o 
 -18   4   6    24720.75    25539.46   1077.87 o 
 -16   4   6     5367.04     5418.86    402.18 o 
 -14   4   6     8313.52     9883.12    746.53 o 
 -12   4   6    39509.82    40762.23   1149.64 o 
 -10   4   6     1158.14     1237.78    375.27 o 
  -8   4   6    21744.34    21679.14    705.06 o 
  -6   4   6       22.75      100.50    276.76 o 
  -4   4   6    34288.43    32505.35   1047.76 o 
  -2   4   6     6577.70     5948.40    457.33 o 
   0   4   6    28743.31    27093.14    800.46 o 
   2   4   6    25465.91    25422.66    975.32 o 
   4   4   6    40343.74    36051.60    923.71 o 
   6   4   6    61276.63    59173.93   1276.89 o 
   8   4   6    13591.41    13265.84    868.65 o 
  10   4   6    10638.01    10347.90    527.76 o 
  12   4   6    12481.30    13942.01    954.82 o 
  14   4   6    68288.47    65209.62   2170.43 o 
  16   4   6      596.86      -87.07    483.02 o 
  18   4   6    20698.90    18260.24   1368.01 o 
  20   4   6     9599.16    10844.95    890.38 o 
  22   4   6     2009.18     1836.37    679.21 o 
  24   4   6    29071.66    29305.91   1376.59 o 
  26   4   6      297.75     -115.47    599.85 o 
  28   4   6     8919.63     9486.54   1422.72 o 
  30   4   6      463.63      580.55    764.99 o 
  32   4   6     7766.57     8026.36   1038.89 o 
  34   4   6     2615.11     2169.30    873.18 o 
  36   4   6     7597.06     5693.44   1054.69 o 
  38   4   6     5433.38     3769.20   2310.73 o 
 -35   5   6      287.24     1935.35   1380.00 o 
 -33   5   6       28.37     1500.30   1221.20 o 
 -31   5   6     5971.31     7560.08   1552.40 o 
 -29   5   6       76.45    -1339.80   2436.52 o 
 -27   5   6     8142.22     7845.95   1167.58 o 
 -25   5   6     8596.02    10406.67   1220.84 o 
 -23   5   6      636.62     1322.72    832.20 o 
 -21   5   6     3728.75     1700.57    795.00 o 
 -19   5   6     6448.11     6252.62    693.92 o 
 -17   5   6     1448.37     1607.85    418.82 o 
 -15   5   6    20545.01    20978.20   1577.48 o 
 -13   5   6    26182.87    28247.69   1917.97 o 
 -11   5   6     6589.96     7375.03    741.53 o 
  -9   5   6    26694.43    25789.26    853.42 o 
  -7   5   6      250.92      368.49    341.91 o 
  -5   5   6    38257.89    38430.07   1208.18 o 
  -3   5   6       29.89      215.11    324.27 o 
  -1   5   6     4904.09     4936.74    477.53 o 
   1   5   6     4699.82     4630.17    471.27 o 
   3   5   6     8918.42     7595.36    544.04 o 
   5   5   6    21376.98    21765.18    809.86 o 
   7   5   6    34368.44    34404.50    987.27 o 
   9   5   6     4130.31     5074.62   1011.42 o 
  11   5   6    26133.09    26030.29   1364.97 o 
  13   5   6      537.74     1280.08    625.17 o 
  15   5   6    26156.24    26302.12   1252.54 o 
  17   5   6    31926.43    32438.55   1422.90 o 
  19   5   6    30231.40    28277.86   1373.00 o 
  21   5   6     2581.05     2088.40    688.50 o 
  23   5   6     8958.06     6438.32    905.92 o 
  25   5   6       14.24      339.32    690.34 o 
  27   5   6     8199.22     8033.33   1064.88 o 
  29   5   6       61.69      275.75    887.32 o 
  31   5   6     2721.18     2091.86   1058.20 o 
  33   5   6      194.62     -738.37    985.00 o 
  35   5   6      807.46        7.50   1055.76 o 
 -32   6   6       12.51      284.67   1231.07 o 
 -30   6   6      384.97     -652.84   1233.46 o 
 -28   6   6     2492.43     1925.24   1356.74 o 
 -26   6   6      150.76     -869.24    869.24 o 
 -24   6   6     2415.26     2375.61    980.65 o 
 -22   6   6    12541.06    13480.98   2902.17 o 
 -20   6   6    15366.88    14161.89   1352.09 o 
 -18   6   6    13182.45    12287.59   1294.44 o 
 -16   6   6     1169.18      621.37    775.37 o 
 -14   6   6     1510.22     1192.79    789.10 o 
 -12   6   6     6660.77     6968.81   1005.18 o 
 -10   6   6    12299.92    12650.84    952.76 o 
  -8   6   6     6066.64     7524.83    799.85 o 
  -6   6   6     3113.01     2015.79    723.20 o 
  -4   6   6    48921.86    46196.27   1188.79 o 
  -2   6   6     8999.17     8419.85    576.77 o 
   0   6   6     6032.17     6972.07    596.66 o 
   2   6   6     4401.43     3924.41    525.88 o 
   4   6   6    11755.15    12381.14    706.32 o 
   6   6   6       96.12      -89.91    453.81 o 
   8   6   6     8190.24     8249.22    826.39 o 
  10   6   6    12346.07    12474.02   1099.80 o 
  12   6   6     4750.22     4905.53    800.82 o 
  14   6   6    24341.52    24672.95   1310.90 o 
  16   6   6      965.55      321.96    693.53 o 
  18   6   6      693.58     1336.12    741.54 o 
  20   6   6       73.84     -276.13    678.78 o 
  22   6   6    17501.76    19298.44   1294.26 o 
  24   6   6      119.80     -496.03    867.88 o 
  26   6   6    11290.07     9039.66   1524.12 o 
  28   6   6     2050.51     2161.25   1134.27 o 
  30   6   6      625.74      340.22   1084.27 o 
 -27   7   6     2585.30     2281.92   1488.69 o 
 -25   7   6     4205.24     3350.93   1168.35 o 
 -23   7   6      166.92     -325.40   1218.17 o 
 -21   7   6     1638.86     2484.55   1079.04 o 
 -19   7   6     5652.33     4092.76   1156.29 o 
 -17   7   6     1851.19      831.46    891.27 o 
 -15   7   6     1405.00     1244.76    898.94 o 
 -13   7   6     1209.24      646.83    798.57 o 
 -11   7   6       86.20     -635.84    770.92 o 
  -9   7   6     4500.45     6920.58   1057.21 o 
  -7   7   6      213.47     -192.81    592.84 o 
  -5   7   6      421.72      229.66    571.23 o 
  -3   7   6    17031.50    18311.43   1042.58 o 
  -1   7   6    20841.68    21237.43   1222.17 o 
   1   7   6      386.00      464.94    550.89 o 
   3   7   6     6365.92     6635.31    936.11 o 
   5   7   6    23078.99    22808.13   1334.47 o 
   7   7   6     3060.83     2150.82    643.09 o 
   9   7   6       95.70      355.19    693.71 o 
  11   7   6     3945.08     3721.95    833.57 o 
  13   7   6     2751.48     4325.28    872.62 o 
  15   7   6      250.19      731.40    751.38 o 
  17   7   6       23.57     -373.07    824.24 o 
  19   7   6      103.92     -876.34    876.34 o 
  21   7   6     2401.76     3075.63   1157.20 o 
  23   7   6     4130.28     3447.29   1796.81 o 
  25   7   6       30.02     -953.78    953.78 o 
 -18   8   6      846.27     -468.12    990.55 o 
 -16   8   6     5677.01     5305.23   1232.06 o 
 -14   8   6       49.39     -601.40    945.22 o 
 -12   8   6     9454.93     9134.93   1294.61 o 
 -10   8   6       70.80     -640.54    756.90 o 
  -8   8   6      168.07      386.82    775.32 o 
  -6   8   6      652.35      218.80    758.12 o 
  -4   8   6     2564.45     2540.32    678.51 o 
  -2   8   6     1279.01      874.53    638.09 o 
   0   8   6      123.20      219.89    715.37 o 
   2   8   6     2139.59     2617.02    842.92 o 
   4   8   6       87.18      -64.31    732.58 o 
   6   8   6     1196.05     1803.82    802.55 o 
   8   8   6      143.81     -504.51   1059.71 o 
  10   8   6      233.96     -140.21   1143.84 o 
  12   8   6     1889.08     3608.28   1614.19 o 
  14   8   6      871.92     2289.22   1045.99 o 
  16   8   6     2006.21     2545.06   1117.52 o 
 -43   1   7     1037.24      695.21    813.68 o 
 -41   1   7      437.53      581.31    705.95 o 
 -39   1   7      249.92       77.61    652.89 o 
 -37   1   7     2983.81     2399.17    691.59 o 
 -35   1   7     2896.88     2645.66    657.94 o 
 -33   1   7    22160.55    24243.85    991.65 o 
 -31   1   7      569.82      375.59    454.89 o 
 -29   1   7    12231.22    12474.63    695.35 o 
 -27   1   7       42.13      594.85    338.40 o 
 -25   1   7    13327.52    14132.31    855.25 o 
 -23   1   7    35347.54    33411.93    797.07 o 
 -21   1   7    12474.17    13084.52    475.69 o 
 -19   1   7    24456.70    26897.88    854.41 o 
 -17   1   7    17413.21    19744.10    523.94 o 
 -15   1   7       85.12     -131.27    163.49 o 
 -13   1   7   224003.17   231694.77   3383.78 o 
 -11   1   7    29258.05    28451.43    806.90 o 
  -9   1   7    63114.75    67357.59   1080.07 o 
  -7   1   7     2616.03     2645.36    161.21 o 
  -5   1   7     6501.36     7409.35    209.77 o 
  -3   1   7   407538.75   424637.84   6388.69 o 
  -1   1   7    79630.91    82338.91   1440.95 o 
   1   1   7      128.49      142.00     86.68 o 
   3   1   7    34775.40    36151.26    561.36 o 
   5   1   7      389.20      338.51    126.22 o 
   7   1   7    11939.68    12089.19    385.14 o 
   9   1   7    70715.30    68155.73   1130.70 o 
  11   1   7     3009.58     3708.41    315.33 o 
  13   1   7       58.06       53.40    136.49 o 
  15   1   7    27872.06    28860.52    585.35 o 
  17   1   7      819.53      946.10    194.07 o 
  19   1   7    85891.41    83825.68   1310.46 o 
  21   1   7     1721.09     1622.78    247.33 o 
  23   1   7      390.77       11.23    221.16 o 
  25   1   7     9971.13     9265.89    509.60 o 
  27   1   7      789.25     1111.83    358.83 o 
  29   1   7    18765.07    19116.39    980.25 o 
  31   1   7     4876.44     5496.67    677.87 o 
  33   1   7     6584.06     7254.78    805.09 o 
  35   1   7      152.82     -541.90    573.59 o 
  37   1   7     3069.67     3052.76    773.12 o 
  39   1   7     3071.70     4763.24    861.56 o 
  41   1   7      692.77      429.99    894.68 o 
 -42   2   7     3527.74     4109.26   1132.17 o 
 -40   2   7       16.85     -338.04    669.68 o 
 -38   2   7     7688.76     8632.38   1393.11 o 
 -36   2   7     2548.62     2444.52    618.49 o 
 -34   2   7      294.58       28.28    485.94 o 
 -32   2   7    11762.22    12330.76    744.06 o 
 -30   2   7      327.24     -199.94    405.14 o 
 -28   2   7     6828.52     7261.33    574.58 o 
 -26   2   7     9837.59    10301.76    601.58 o 
 -24   2   7     9937.04     9587.45    503.50 o 
 -22   2   7    24987.15    24070.02    720.16 o 
 -20   2   7      862.39     1165.78    272.76 o 
 -18   2   7    10758.53    11363.82    469.44 o 
 -16   2   7     1146.20     1417.44    165.30 o 
 -14   2   7    35950.54    38098.79    736.18 o 
 -12   2   7     7085.63     8078.67    328.11 o 
 -10   2   7    40053.64    39877.69    901.74 o 
  -8   2   7    30009.88    29689.44    575.47 o 
  -6   2   7       66.67      380.42    238.13 o 
  -4   2   7   109469.01   109962.56   2327.53 o 
  -2   2   7     8351.98     8646.95    654.89 o 
   0   2   7    24842.12    24707.94    663.62 o 
   2   2   7     5284.65     6220.46    293.68 o 
   4   2   7     1677.63     1255.05    216.98 o 
   6   2   7    12056.60    11326.65    468.18 o 
   8   2   7      283.23      327.77    110.87 o 
  10   2   7   102151.93   105290.88   1809.33 o 
  12   2   7     6327.85     6084.31    405.18 o 
  14   2   7    10724.24    10233.05    334.94 o 
  16   2   7     7992.89     8064.52    357.13 o 
  18   2   7     2771.13     2877.78    307.09 o 
  20   2   7     6104.20     5917.80    361.99 o 
  22   2   7    11308.33    11752.47    642.05 o 
  24   2   7     1133.14     1394.53    343.32 o 
  26   2   7     1515.56     1515.19    335.54 o 
  28   2   7     4838.96     5284.53    443.35 o 
  30   2   7     2511.09     2437.55    403.10 o 
  32   2   7     6692.47     7199.41    733.68 o 
  34   2   7      738.18     -304.82    560.81 o 
  36   2   7      165.01     -183.01    728.16 o 
  38   2   7     1176.23      678.74    633.38 o 
  40   2   7     1020.22     1885.32    711.96 o 
 -41   3   7       19.65     1349.86   2079.10 o 
 -39   3   7      671.85     -411.39   1132.00 o 
 -37   3   7       74.72      954.52   1119.45 o 
 -35   3   7     3489.65     4116.26   1313.29 o 
 -33   3   7     4635.71     4426.23   1193.87 o 
 -31   3   7       87.31      142.68    948.32 o 
 -29   3   7     2759.12     1693.78    992.42 o 
 -27   3   7       25.67      232.95    984.69 o 
 -25   3   7     3272.82     2645.98    694.90 o 
 -23   3   7    13922.07    14425.38   1538.37 o 
 -21   3   7      639.54      227.15    356.97 o 
 -19   3   7       47.99      454.15    283.09 o 
 -17   3   7     1769.47     1814.68    333.89 o 
 -15   3   7    14914.19    15130.86    589.29 o 
 -13   3   7     3535.39     4054.84    232.97 o 
 -11   3   7    51652.24    53492.54   1261.73 o 
  -9   3   7     2305.03     1915.54    315.82 o 
  -7   3   7     3406.17     3777.27    417.61 o 
  -5   3   7     1968.71     1775.45    253.99 o 
  -3   3   7   169996.14   177961.92   3620.22 o 
  -1   3   7    18549.45    18079.74    635.74 o 
   1   3   7    30337.57    31499.75    774.84 o 
   3   3   7      286.32      349.75    215.44 o 
   5   3   7    18662.37    19592.94    591.09 o 
   7   3   7    18256.28    18599.03    629.40 o 
   9   3   7    97448.01    95499.51   1879.36 o 
  11   3   7    10688.91    11004.67    421.22 o 
  13   3   7      275.60      155.82    277.75 o 
  15   3   7      295.43      324.05    332.90 o 
  17   3   7    40518.51    39771.98    951.24 o 
  19   3   7       43.08     -369.29    369.29 o 
  21   3   7     1835.44     1086.05    438.35 o 
  23   3   7      374.92      643.36    455.56 o 
  25   3   7      627.03      618.48    483.95 o 
  27   3   7     5548.49     4176.96    881.50 o 
  29   3   7    16539.58    17593.41    982.37 o 
  31   3   7      239.52     -189.60    744.54 o 
  33   3   7      313.80      866.72    638.35 o 
  35   3   7      937.51     1660.34   1261.86 o 
  37   3   7      388.54     1381.31   2039.76 o 
  39   3   7      556.83     1062.04   1394.39 o 
 -38   4   7      315.61     -479.83   1149.79 o 
 -36   4   7     2044.74     1781.34   1286.96 o 
 -34   4   7     2378.42     1024.68   1178.83 o 
 -32   4   7    22795.84    26277.46   2094.52 o 
 -30   4   7      884.44      490.01   1072.91 o 
 -28   4   7     1179.24     1257.99    952.46 o 
 -26   4   7    11198.83     9881.65   2129.53 o 
 -24   4   7        5.64     -656.85    930.12 o 
 -22   4   7     3345.89     2430.69   1523.89 o 
 -20   4   7    18412.24    16783.13   1331.61 o 
 -18   4   7       48.75     -533.25    533.25 o 
 -16   4   7     2495.01     2281.17    329.26 o 
 -14   4   7    83554.68    85692.25   1680.19 o 
 -12   4   7     3787.02     4400.41    571.38 o 
 -10   4   7    20084.82    19245.63    763.60 o 
  -8   4   7     1991.11     2966.17    406.16 o 
  -6   4   7    11435.99    12068.21    564.94 o 
  -4   4   7     9311.59     8961.66    473.05 o 
  -2   4   7     8893.63     9544.52    548.77 o 
   0   4   7    71787.41    73456.35   1507.78 o 
   2   4   7        3.84     -252.78    252.78 o 
   4   4   7     8277.39     8194.30    510.99 o 
   6   4   7    50256.23    48754.58   1119.52 o 
   8   4   7    11596.58    12350.85    575.75 o 
  10   4   7     7958.88     8549.09    488.15 o 
  12   4   7    20052.84    20808.06   1363.15 o 
  14   4   7    27219.04    24703.01   1465.75 o 
  16   4   7     8133.60     6514.37   1039.39 o 
  18   4   7    18883.55    19026.95   1053.27 o 
  20   4   7    43802.95    45418.52   1608.51 o 
  22   4   7     1014.77      683.38    620.72 o 
  24   4   7     1832.67     1381.42    696.09 o 
  26   4   7     6568.96     5851.02    864.09 o 
  28   4   7       91.68     -649.14    649.14 o 
  30   4   7       22.47     -709.04    709.04 o 
  32   4   7     8682.42    10407.77   1335.54 o 
  34   4   7      249.18     -323.54    901.72 o 
  36   4   7     1386.44     1926.64   1030.03 o 
  38   4   7     8207.02    11231.14   2464.78 o 
 -35   5   7       44.90    -1135.18   1252.07 o 
 -33   5   7       88.10      269.24   1239.17 o 
 -31   5   7        0.72      477.00   1201.61 o 
 -29   5   7      865.08      105.15   1144.08 o 
 -27   5   7     5199.88     3451.42   1280.18 o 
 -25   5   7     2693.86     3386.87    923.80 o 
 -23   5   7     7884.43     6393.52   1039.09 o 
 -21   5   7     8284.98     9186.57   1097.27 o 
 -19   5   7       40.16      276.53    443.40 o 
 -17   5   7      845.97      450.12    396.00 o 
 -15   5   7      340.61      639.51    528.12 o 
 -13   5   7    20625.11    18100.39   1004.67 o 
 -11   5   7     4011.34     2943.87    596.83 o 
  -9   5   7    40491.34    37798.56   1171.59 o 
  -7   5   7      758.78     1012.94    363.49 o 
  -5   5   7    38541.61    38186.68   1049.29 o 
  -3   5   7     3326.01     3902.48    545.56 o 
  -1   5   7    14641.86    14818.38    813.60 o 
   1   5   7     3253.77     2819.85    424.72 o 
   3   5   7     5734.51     4843.43    468.06 o 
   5   5   7     3832.89     3832.54    493.57 o 
   7   5   7    10475.93    10955.14    598.88 o 
   9   5   7     9218.68     9685.53   1444.71 o 
  11   5   7     5396.22     7139.80    872.48 o 
  13   5   7     6734.90     7496.05    878.76 o 
  15   5   7     2628.38     2658.67    645.16 o 
  17   5   7       48.97      537.88    604.15 o 
  19   5   7     2815.50     2967.48    742.22 o 
  21   5   7       99.60     -613.70    613.70 o 
  23   5   7     4516.74     3937.41    830.49 o 
  25   5   7     3482.95     2873.00    813.46 o 
  27   5   7    11237.46    11113.49   1101.58 o 
  29   5   7     4731.56     2367.70    915.66 o 
  31   5   7      358.95     1610.06    918.37 o 
  33   5   7      612.44      980.20   1112.22 o 
 -32   6   7      453.54      427.75   1363.61 o 
 -30   6   7     3720.68     4615.70   3403.48 o 
 -28   6   7      512.77      893.23   1289.32 o 
 -26   6   7     1888.76      211.48   1012.01 o 
 -24   6   7    10017.10    10712.50   1305.32 o 
 -22   6   7    11012.72    12079.89   2606.15 o 
 -20   6   7     3705.02     3811.81   1006.92 o 
 -18   6   7     1344.87     2366.69    893.19 o 
 -16   6   7     4768.08     2945.57    941.56 o 
 -14   6   7     1196.15      452.08    744.80 o 
 -12   6   7      104.15      -63.52    580.94 o 
 -10   6   7    22174.54    22541.03   1211.55 o 
  -8   6   7      552.45       67.27    525.53 o 
  -6   6   7     3321.33     2604.37    740.63 o 
  -4   6   7    21541.71    20359.01    985.06 o 
  -2   6   7    13289.23    12371.83    758.41 o 
   0   6   7      103.45      169.74    413.59 o 
   2   6   7     1780.63      951.11    446.77 o 
   4   6   7     4969.51     5842.75    569.84 o 
   6   6   7      235.51      -92.19    530.39 o 
   8   6   7      113.97        0.56    553.79 o 
  10   6   7    32550.53    35643.19   1713.30 o 
  12   6   7      392.40      671.90    639.93 o 
  14   6   7      329.03     -184.61    621.68 o 
  16   6   7     7271.68     6966.72    914.72 o 
  18   6   7     4519.68     3922.05    857.87 o 
  20   6   7     1684.86     1541.08    791.07 o 
  22   6   7     2571.41     3065.22    976.97 o 
  24   6   7      910.27     1325.77    847.04 o 
  26   6   7      622.22      638.36    988.65 o 
  28   6   7     8740.33     8014.67   1862.04 o 
  30   6   7     5653.72     4717.22   1632.73 o 
 -27   7   7     2028.74     -520.54   1243.32 o 
 -25   7   7        2.75     -915.92    915.92 o 
 -23   7   7     1591.43     4212.14   1217.33 o 
 -21   7   7      302.75     -237.98    944.64 o 
 -19   7   7     9978.83    12030.69   1415.20 o 
 -17   7   7     3075.99     3231.01   1036.66 o 
 -15   7   7    10776.16    15195.61   3072.78 o 
 -13   7   7    14383.73    14463.60   1385.95 o 
 -11   7   7      152.32      998.68    814.16 o 
  -9   7   7       82.80     1177.16    793.67 o 
  -7   7   7     4860.37     4965.95   1185.94 o 
  -5   7   7      262.00     -379.21    560.74 o 
  -3   7   7     1248.11      379.61    579.83 o 
  -1   7   7     8587.24     8799.04    818.86 o 
   1   7   7     6755.95     8504.51   1305.84 o 
   3   7   7     1341.35      890.92   1155.61 o 
   5   7   7     3809.77     4380.16    813.22 o 
   7   7   7     3505.69     3850.70    695.34 o 
   9   7   7     1019.36     1067.47    696.95 o 
  11   7   7        5.70      -14.58    703.51 o 
  13   7   7      992.79      616.19    743.20 o 
  15   7   7     2607.01     2488.24    826.99 o 
  17   7   7     8224.88     8304.01   1257.24 o 
  19   7   7    13590.79    11886.01   1445.80 o 
  21   7   7     3366.00     2868.33   1105.85 o 
  23   7   7     2043.25     4515.68   1253.20 o 
  25   7   7      288.26     -995.43    995.43 o 
 -18   8   7     1617.90     3398.22   1161.39 o 
 -16   8   7        4.17      533.70   1139.55 o 
 -14   8   7     2712.88     2012.60   1417.38 o 
 -12   8   7     1387.88     1290.06   1024.95 o 
 -10   8   7       34.06     -396.82    757.44 o 
  -8   8   7     3767.57     3561.56    900.06 o 
  -6   8   7     4111.15     4985.64    955.52 o 
  -4   8   7     8709.21     8545.21    864.38 o 
  -2   8   7      213.32     -417.42    574.29 o 
   0   8   7       66.95      525.85    750.44 o 
   2   8   7      907.86      998.38    786.87 o 
   4   8   7     2978.90     2909.40    875.49 o 
   6   8   7     1074.33     1112.71   1094.63 o 
   8   8   7      478.63      832.71    963.58 o 
  10   8   7     1468.60      490.85   1226.11 o 
  12   8   7     1257.55      215.37   1250.81 o 
  14   8   7     6282.57     7576.27   2008.04 o 
  16   8   7       26.77      645.38    991.85 o 
 -44   0   8     3253.81     3563.72   1276.61 o 
 -42   0   8    24324.95    26229.70   2877.60 o 
 -40   0   8     4712.87     5767.46   1282.81 o 
 -38   0   8       16.32      740.59    923.43 o 
 -36   0   8     7567.83     5427.63   1477.87 o 
 -34   0   8     2459.19     1840.62   1603.66 o 
 -32   0   8    17239.79    16438.36   2045.30 o 
 -30   0   8      364.32     -524.02    524.02 o 
 -28   0   8    33031.40    30759.95   1287.20 o 
 -26   0   8        2.62     -150.15    440.80 o 
 -24   0   8   215739.13   212644.55   4999.02 o 
 -22   0   8     4659.56     3540.09    503.30 o 
 -20   0   8     5043.05     5356.32    516.19 o 
 -18   0   8    89271.73    82518.60   2234.32 o 
 -16   0   8     6697.20     6401.35    564.23 o 
 -14   0   8    39160.96    38622.98   1211.53 o 
 -12   0   8    11141.02    11079.43    521.73 o 
 -10   0   8   168868.30   166245.28   3711.80 o 
  -8   0   8     2767.81     3106.85    332.35 o 
  -6   0   8    11444.90    11258.20   1045.09 o 
  -4   0   8   169119.02   174649.38   3294.98 o 
  -2   0   8    12236.82    11943.13    358.93 o 
   0   0   8     6119.34     7389.37    329.45 o 
   2   0   8    61141.07    63255.49   1522.17 o 
   4   0   8    22304.75    23473.92    618.90 o 
   6   0   8    20781.13    20841.31    660.71 o 
   8   0   8   470408.72   470430.22   7234.40 o 
  10   0   8    10827.12    10737.43    360.83 o 
  12   0   8    86952.90    87485.88   1686.87 o 
  14   0   8   107944.23   104847.75   2000.20 o 
  16   0   8    53656.36    51792.75   1052.85 o 
  18   0   8     1260.76     1219.95    247.63 o 
  20   0   8      112.65     -254.71    254.71 o 
  22   0   8   154898.72   150183.28   2855.22 o 
  24   0   8    20380.52    20344.54   1034.60 o 
  26   0   8     7793.04     8444.43   2008.17 o 
  28   0   8     3393.34     1966.32    797.40 o 
  30   0   8     5324.02     7095.79   1199.69 o 
  32   0   8     3906.73     3123.77    932.17 o 
  34   0   8     2458.82     2622.26    961.43 o 
  36   0   8       74.30       43.35   1266.74 o 
  38   0   8      548.87     -668.00    929.43 o 
  40   0   8    50916.93    51584.69   2715.29 o 
  42   0   8      117.34     -235.82   1075.94 o 
 -43   1   8      909.71     -353.97   1149.99 o 
 -41   1   8     6036.78     6249.43    873.79 o 
 -39   1   8       20.75      545.61    653.31 o 
 -37   1   8     4005.73     2799.73    715.37 o 
 -35   1   8       19.32     -420.51    496.08 o 
 -33   1   8    35705.87    34111.91   1155.33 o 
 -31   1   8      418.44      107.88    442.03 o 
 -29   1   8     9867.12    11081.50    673.02 o 
 -27   1   8    35115.44    33846.64    952.36 o 
 -25   1   8    19022.92    19634.18    755.09 o 
 -23   1   8     9765.45     9708.24    443.16 o 
 -21   1   8    23646.53    24803.26    650.53 o 
 -19   1   8    71554.16    71394.07   1273.21 o 
 -17   1   8    56065.76    59896.47   1175.16 o 
 -15   1   8    65944.38    68537.84   1181.12 o 
 -13   1   8    15552.55    15849.42    422.14 o 
 -11   1   8    31192.29    32305.85    685.69 o 
  -9   1   8    73422.27    73617.59   1099.14 o 
  -7   1   8    11968.54    13121.81    278.23 o 
  -5   1   8    49174.98    50257.92    711.81 o 
  -3   1   8    82004.85    84744.19   1372.78 o 
  -1   1   8   371905.06   381965.91   5355.29 o 
   1   1   8    36520.97    37393.22    644.15 o 
   3   1   8      123.74       79.47     84.17 o 
   5   1   8    24741.38    25104.18    498.02 o 
   7   1   8    22204.78    23103.89    455.51 o 
   9   1   8    47608.80    47724.34    805.39 o 
  11   1   8    12555.79    11726.50    327.46 o 
  13   1   8    31307.00    28031.50    555.42 o 
  15   1   8      207.33      311.47    163.61 o 
  17   1   8   103804.44   101862.87   1516.19 o 
  19   1   8     3028.03     3348.52    343.01 o 
  21   1   8      246.90       47.88    236.78 o 
  23   1   8     4902.15     5476.21    513.64 o 
  25   1   8     6838.99     6500.29    485.28 o 
  27   1   8     1969.09     1585.40    371.28 o 
  29   1   8     1157.17     1442.33    734.21 o 
  31   1   8    41580.78    44168.43   1550.17 o 
  33   1   8     1545.15     1097.06    614.96 o 
  35   1   8     4147.66     3575.92    734.22 o 
  37   1   8     3270.59     2292.22    927.22 o 
  39   1   8       63.58      730.95    711.05 o 
  41   1   8     4977.72     4609.64    889.81 o 
 -42   2   8     4286.62     5011.09    903.25 o 
 -40   2   8     2280.05     3585.54    962.26 o 
 -38   2   8      541.48     1448.26    644.91 o 
 -36   2   8     6937.90     6605.49    732.80 o 
 -34   2   8    28623.42    29837.52   1219.49 o 
 -32   2   8    11608.83    12757.72    750.10 o 
 -30   2   8     1620.10     2251.10    568.05 o 
 -28   2   8    34371.75    34046.79   1069.68 o 
 -26   2   8     5548.97     5364.46    627.23 o 
 -24   2   8    13512.26    13036.43    657.46 o 
 -22   2   8     8237.93     9058.99    467.36 o 
 -20   2   8    29540.64    28542.69    754.61 o 
 -18   2   8    12781.85    12511.12    418.65 o 
 -16   2   8    24825.88    25254.80    498.16 o 
 -14   2   8    46488.64    46253.80    727.32 o 
 -12   2   8    17117.70    18363.40    576.06 o 
 -10   2   8    41336.93    41464.71    871.17 o 
  -8   2   8    58269.96    59731.54   1119.62 o 
  -6   2   8    20125.29    21550.66    729.95 o 
  -4   2   8    47465.64    43480.88   1280.27 o 
  -2   2   8   160603.91   161667.16   3746.71 o 
   0   2   8    65703.70    64621.96   1729.46 o 
   2   2   8    68123.40    71414.73   1582.52 o 
   4   2   8    82797.12    80019.64   1581.87 o 
   6   2   8      466.53      446.05    211.15 o 
   8   2   8     5447.30     5785.73    228.15 o 
  10   2   8     2130.01     2234.64    219.86 o 
  12   2   8   152746.36   152045.78   2549.35 o 
  14   2   8    15988.48    14608.26    407.81 o 
  16   2   8    11031.86    11432.24    465.98 o 
  18   2   8    77397.16    76371.70   1310.32 o 
  20   2   8     8459.12     9153.17    422.34 o 
  22   2   8     7348.50     7746.61    466.46 o 
  24   2   8    49935.62    47168.14   1008.44 o 
  26   2   8    10032.89    10513.18    516.05 o 
  28   2   8    31429.82    32602.18    873.70 o 
  30   2   8    14870.30    15696.65    649.33 o 
  32   2   8    43821.07    46388.33   2698.27 o 
  34   2   8     9110.80     9145.10    856.61 o 
  36   2   8     2450.43     1652.76    639.92 o 
  38   2   8      648.06     1880.83    683.06 o 
  40   2   8     1905.96     2820.40    742.97 o 
 -41   3   8     2430.83     4494.01   2351.73 o 
 -39   3   8     2107.60     1846.47   1242.01 o 
 -37   3   8     3844.34     2739.97   1205.36 o 
 -35   3   8     8215.49     4125.73   1279.49 o 
 -33   3   8     3570.67     1079.33   1062.59 o 
 -31   3   8     6587.03     6790.31   1391.42 o 
 -29   3   8    31496.74    32974.87   2065.03 o 
 -27   3   8    14312.34    14861.19   1454.88 o 
 -25   3   8    19573.85    23432.51   2502.46 o 
 -23   3   8     6288.74     7024.15    769.27 o 
 -21   3   8    20749.70    19674.80    768.06 o 
 -19   3   8    39737.64    40159.48   1008.69 o 
 -17   3   8    15430.67    15539.74    585.89 o 
 -15   3   8       76.05      -16.12    204.62 o 
 -13   3   8    29892.58    30283.09   1360.30 o 
 -11   3   8   139197.88   138614.78   2395.91 o 
  -9   3   8    90397.40    88850.26   1837.39 o 
  -7   3   8    41863.50    43479.62   1174.35 o 
  -5   3   8     7686.97     9335.83    398.18 o 
  -3   3   8     1332.69     2316.60    474.81 o 
  -1   3   8    19734.34    19704.68    744.52 o 
   1   3   8    38912.36    38956.91    889.11 o 
   3   3   8    11215.11    10983.42    466.31 o 
   5   3   8    48202.77    46726.89   1003.59 o 
   7   3   8    99665.42   101842.20   1994.90 o 
   9   3   8    92605.07    92054.95   2102.50 o 
  11   3   8    59143.18    58860.95   1600.33 o 
  13   3   8    49619.88    53718.72   1460.01 o 
  15   3   8      361.00     -224.40    328.54 o 
  17   3   8    13151.86    13478.47    472.04 o 
  19   3   8    13976.24    13549.78    914.55 o 
  21   3   8    70965.85    67512.14   1710.30 o 
  23   3   8    10993.98    10615.47    729.14 o 
  25   3   8    11853.96    11148.55   1098.45 o 
  27   3   8     7997.27     6761.98    709.34 o 
  29   3   8     1045.85      660.21    567.60 o 
  31   3   8      228.43      -90.73    595.85 o 
  33   3   8      786.97      219.96    727.85 o 
  35   3   8       19.19      -30.76   1199.79 o 
  37   3   8     8923.33     7464.75   1646.69 o 
  39   3   8     3560.64     2304.00   1412.16 o 
 -38   4   8     2363.82     2050.25   1288.33 o 
 -36   4   8     3663.40     4901.48   2288.01 o 
 -34   4   8     8523.69     9394.78   1559.62 o 
 -32   4   8     1227.16     1669.29   1161.97 o 
 -30   4   8       37.96      470.99   1241.25 o 
 -28   4   8     3336.17     5211.94   1204.79 o 
 -26   4   8     1431.57     1646.17   1843.04 o 
 -24   4   8     7849.34    10768.19   2882.04 o 
 -22   4   8       22.57      -30.52    578.26 o 
 -20   4   8     2519.06     2209.39   1258.18 o 
 -18   4   8    48300.99    47487.02   1769.99 o 
 -16   4   8     4280.18     4825.20    443.13 o 
 -14   4   8       48.36      582.99    265.55 o 
 -12   4   8    12222.65    12338.76    772.93 o 
 -10   4   8    39563.29    39453.39   1118.01 o 
  -8   4   8      173.10      124.86    276.17 o 
  -6   4   8     7302.19     7590.66    438.51 o 
  -4   4   8     7865.79     8492.53    455.93 o 
  -2   4   8     9294.25     9741.12    507.16 o 
   0   4   8    44503.93    44961.28   1078.45 o 
   2   4   8      594.45      991.54    307.44 o 
   4   4   8        8.01      190.17    264.76 o 
   6   4   8    53819.23    50717.18   1233.12 o 
   8   4   8    49695.38    48706.55   1206.70 o 
  10   4   8    23925.07    22721.79   1174.70 o 
  12   4   8     6123.85     6305.81    743.00 o 
  14   4   8    95668.47    96616.02   2876.75 o 
  16   4   8    41401.53    42548.33   3745.14 o 
  18   4   8     3781.33     4104.82    665.22 o 
  20   4   8       89.81      -54.60    557.72 o 
  22   4   8    18703.90    19606.60   1707.39 o 
  24   4   8      136.06     -597.51    597.51 o 
  26   4   8      205.26      -80.65    656.50 o 
  28   4   8      109.41      564.31    724.09 o 
  30   4   8     6673.29     4062.47    899.15 o 
  32   4   8    11072.02    12845.88   1192.12 o 
  34   4   8     1154.59     1883.58    907.18 o 
  36   4   8     3816.43     1687.15   1111.27 o 
 -35   5   8      969.17     -832.20   1414.70 o 
 -33   5   8    13575.21    14720.76   1901.16 o 
 -31   5   8      936.37     1384.72   1274.54 o 
 -29   5   8      110.95    -1075.50   1075.50 o 
 -27   5   8    16472.29    14369.71   1743.63 o 
 -25   5   8     1353.00     1008.08   1085.98 o 
 -23   5   8      378.92     -276.63    767.10 o 
 -21   5   8    10763.35    13821.74   1634.58 o 
 -19   5   8    17949.97    18224.96    968.03 o 
 -17   5   8     1007.71      123.54    715.84 o 
 -15   5   8     5151.22     6865.45    759.92 o 
 -13   5   8     4866.39     5815.00    709.05 o 
 -11   5   8     2142.82     2353.43    573.53 o 
  -9   5   8    66408.38    66611.25   1938.06 o 
  -7   5   8       35.32     -316.08    316.08 o 
  -5   5   8     1590.15     1425.30    390.17 o 
  -3   5   8     5581.23     6169.07    464.44 o 
  -1   5   8   136298.39   134532.69   2538.32 o 
   1   5   8    15339.76    15083.41   1006.46 o 
   3   5   8      209.42       18.39    357.91 o 
   5   5   8    38759.77    37951.70   1047.45 o 
   7   5   8     9694.07    10339.55    687.11 o 
   9   5   8     1038.28      330.15    561.59 o 
  11   5   8     8162.89     6892.13    866.82 o 
  13   5   8    14457.46    14364.54   1191.24 o 
  15   5   8      724.52     -133.84    613.61 o 
  17   5   8    31652.14    32834.54   1459.81 o 
  19   5   8      449.32     1100.35    628.67 o 
  21   5   8     5390.43     6614.27    884.91 o 
  23   5   8    10394.47     8544.72    978.96 o 
  25   5   8      202.87      458.11    736.30 o 
  27   5   8     4364.61     4932.55    929.70 o 
  29   5   8      549.12     -476.59    967.62 o 
  31   5   8    26643.91    25940.16   1715.13 o 
  33   5   8      125.18     -448.62    856.01 o 
 -32   6   8      203.16     -193.16   1376.86 o 
 -30   6   8      273.21     1614.03   1382.26 o 
 -28   6   8    14924.65    19133.96   2083.81 o 
 -26   6   8      930.02     1377.79   1298.61 o 
 -24   6   8     8995.70     9581.46   1299.53 o 
 -22   6   8     3434.84     5243.82   1104.48 o 
 -20   6   8       81.81     -286.06    763.88 o 
 -18   6   8     4703.10     3349.49   1421.48 o 
 -16   6   8      495.56        6.96    793.79 o 
 -14   6   8      259.93      740.77    747.48 o 
 -12   6   8      620.54     -346.85    707.68 o 
 -10   6   8    50318.97    50535.26   1770.59 o 
  -8   6   8      291.22        1.23    617.78 o 
  -6   6   8    25476.87    27412.89   1280.32 o 
  -4   6   8    13084.80    12661.59    838.91 o 
  -2   6   8      979.13     1232.63    500.42 o 
   0   6   8     4973.40     4355.86    547.91 o 
   2   6   8       22.75        2.48    414.73 o 
   4   6   8    28979.70    27993.33    980.84 o 
   6   6   8       26.63      -56.04    538.86 o 
   8   6   8    26216.55    28820.34   1538.90 o 
  10   6   8      137.02       -7.90    688.18 o 
  12   6   8     5423.12     5601.64   1057.57 o 
  14   6   8     1348.65       99.20    663.21 o 
  16   6   8        7.17      466.30    681.92 o 
  18   6   8      112.11      124.31    727.74 o 
  20   6   8      120.60      404.42    728.04 o 
  22   6   8    19671.20    19476.59   1714.65 o 
  24   6   8      154.33     -559.42    957.06 o 
  26   6   8    15288.95    15275.32   1573.96 o 
  28   6   8     2403.16     2707.83   1167.46 o 
  30   6   8      238.67      -50.72   1223.36 o 
 -27   7   8     1179.70    -1215.95   1215.95 o 
 -25   7   8      353.60      225.14   1242.93 o 
 -23   7   8      375.25      173.46   1037.63 o 
 -21   7   8     3030.07     2563.62   1043.23 o 
 -19   7   8     9258.32     9096.89   1291.99 o 
 -17   7   8      496.14      199.10    877.24 o 
 -15   7   8     6605.58     5047.50   1063.67 o 
 -13   7   8     8552.43     8551.85   1220.30 o 
 -11   7   8     7799.29     7365.68   1122.80 o 
  -9   7   8       42.53       75.05    677.43 o 
  -7   7   8      323.72      702.79    626.77 o 
  -5   7   8      153.73      322.44    573.39 o 
  -3   7   8     1156.03     2190.01    647.72 o 
  -1   7   8     1271.31     -459.27    545.58 o 
   1   7   8      360.75      436.94    567.06 o 
   3   7   8     1432.81     -700.09    700.09 o 
   5   7   8     4893.79     3643.86    959.62 o 
   7   7   8      994.18      876.92    681.41 o 
   9   7   8     5816.29     5124.76    900.44 o 
  11   7   8    10167.36    10614.07   1055.68 o 
  13   7   8    14890.77    15763.67   1216.31 o 
  15   7   8      520.70      486.11    757.67 o 
  17   7   8    12334.69    13903.31   1403.52 o 
  19   7   8     3609.61     4226.15   1159.39 o 
  21   7   8     1171.31     1430.79   1377.41 o 
  23   7   8     1539.24     1059.05   1053.45 o 
 -18   8   8     4024.25     4268.16   1209.75 o 
 -16   8   8     2670.97     3153.48   1115.14 o 
 -14   8   8      716.82      637.82    969.51 o 
 -12   8   8     4849.24     4816.99   1001.93 o 
 -10   8   8     1785.49     1798.12    870.42 o 
  -8   8   8      225.80     -520.59    735.46 o 
  -6   8   8       59.07     1519.69    802.03 o 
  -4   8   8     2425.65     1884.21    732.99 o 
  -2   8   8     4873.15     4301.83    911.92 o 
   0   8   8     2906.36     3458.36   1097.19 o 
   2   8   8     7855.53     7858.35   1269.79 o 
   4   8   8     1892.22     2167.01    830.18 o 
   6   8   8     4993.07     5418.75   1120.42 o 
   8   8   8      782.07     -405.72   1029.97 o 
  10   8   8      173.57     1431.55   1297.99 o 
  12   8   8     1229.19     1412.78   1249.55 o 
  14   8   8     4170.83     6685.73   1672.92 o 
  16   8   8     2433.43     1563.53   1086.00 o 
 -43   1   9       99.26     -220.11    796.04 o 
 -41   1   9     5989.14     7742.88   1018.71 o 
 -39   1   9        0.30      248.67    648.86 o 
 -37   1   9     4560.78     4477.22    751.31 o 
 -35   1   9      505.38     -103.71    637.50 o 
 -33   1   9     1644.01     3146.68    553.36 o 
 -31   1   9    25578.52    26072.55   1204.42 o 
 -29   1   9    19900.57    19540.90    961.09 o 
 -27   1   9    15366.88    16392.59    671.85 o 
 -25   1   9      192.67      313.23    316.25 o 
 -23   1   9     5184.49     5721.62    372.41 o 
 -21   1   9   113710.21   115559.84   1917.40 o 
 -19   1   9    52370.50    51595.37   1092.10 o 
 -17   1   9     1160.70     1356.66    249.49 o 
 -15   1   9     8727.29    10124.38    363.59 o 
 -13   1   9     1161.79     1055.33    177.50 o 
 -11   1   9    74934.39    74678.74   1410.98 o 
  -9   1   9   177148.95   177798.50   2625.50 o 
  -7   1   9      133.01      308.67     95.50 o 
  -5   1   9     3371.41     3766.18    155.31 o 
  -3   1   9    96601.56    98641.36   1382.16 o 
  -1   1   9    25324.05    25889.86    621.00 o 
   1   1   9    80296.48    82314.60   1113.09 o 
   3   1   9    98487.83   100873.55   1331.22 o 
   5   1   9    13649.44    14417.84    301.90 o 
   7   1   9    47557.46    47672.86    835.32 o 
   9   1   9     6170.69     7091.79    258.54 o 
  11   1   9   125504.73   120931.98   1687.08 o 
  13   1   9     5691.95     5364.93    253.49 o 
  15   1   9     6848.42     7174.54    300.07 o 
  17   1   9      684.27      441.19    195.72 o 
  19   1   9     4554.18     4917.00    302.03 o 
  21   1   9    13791.60    13231.59    730.01 o 
  23   1   9     9013.91     7614.72    654.68 o 
  25   1   9     2542.95     1876.11    334.38 o 
  27   1   9        3.37     -247.11    354.86 o 
  29   1   9     8472.70     8918.11    770.91 o 
  31   1   9     3455.15     2653.97    630.86 o 
  33   1   9    11345.33    10867.74    975.65 o 
  35   1   9       81.46      152.02    608.12 o 
  37   1   9       19.21     -628.83    628.83 o 
  39   1   9      191.60      533.38    699.28 o 
  41   1   9      974.32      354.62   1079.60 o 
 -42   2   9      800.54     1921.73    801.21 o 
 -40   2   9      159.33     -927.49   1572.78 o 
 -38   2   9     3889.14     2608.78    670.62 o 
 -36   2   9     2692.89     2443.93    620.49 o 
 -34   2   9     8400.99     8301.83    740.58 o 
 -32   2   9     3329.61     2610.29    790.38 o 
 -30   2   9     9099.70     8367.02    623.99 o 
 -28   2   9      105.68      575.84    387.64 o 
 -26   2   9     2249.77     2082.16    394.70 o 
 -24   2   9       16.19     -204.69    289.68 o 
 -22   2   9     6911.86     6539.85    422.46 o 
 -20   2   9      141.79      233.01    241.56 o 
 -18   2   9    54305.32    53157.27    990.22 o 
 -16   2   9      796.39     1002.70    198.39 o 
 -14   2   9     6272.07     7195.51    252.84 o 
 -12   2   9    64627.16    62914.51   1266.23 o 
 -10   2   9       14.38     -102.09    152.12 o 
  -8   2   9     8343.75     8602.85    466.74 o 
  -6   2   9     3311.53     3776.73    494.45 o 
  -4   2   9      172.16      281.90    286.65 o 
  -2   2   9    25864.39    28614.52   1285.92 o 
   0   2   9    55140.29    56342.07   1359.20 o 
   2   2   9    42534.46    42712.11    963.23 o 
   4   2   9     2996.10     2842.44    263.28 o 
   6   2   9     2296.96     1969.94    144.88 o 
   8   2   9    17299.90    17941.26    426.54 o 
  10   2   9    67614.52    69973.62   1304.54 o 
  12   2   9     3095.37     3316.51    325.02 o 
  14   2   9    27503.07    27382.36    642.63 o 
  16   2   9     4951.97     4703.70    310.49 o 
  18   2   9     1169.67     1199.75    344.34 o 
  20   2   9    27173.71    27002.71    651.19 o 
  22   2   9     7148.54     7743.53    525.70 o 
  24   2   9     7226.97     7241.93    592.46 o 
  26   2   9       25.42     -107.32    299.31 o 
  28   2   9     2995.70     2858.33    405.92 o 
  30   2   9       75.71      -42.10    339.62 o 
  32   2   9     2935.96     2559.97    900.76 o 
  34   2   9     5429.47     5885.32    742.96 o 
  36   2   9      263.33     -483.69    578.92 o 
  38   2   9     2141.41     1389.11    684.42 o 
  40   2   9     1175.57      674.19    680.98 o 
 -41   3   9     3825.96      138.53   2020.36 o 
 -39   3   9      144.15     -361.57   1159.75 o 
 -37   3   9      363.95      954.44   1097.45 o 
 -35   3   9      270.27     2122.69   1142.00 o 
 -33   3   9     2217.06      522.67    953.23 o 
 -31   3   9     3163.60     3323.18   1857.45 o 
 -29   3   9       10.37     -133.83    891.12 o 
 -27   3   9      243.74     -124.61   1342.66 o 
 -25   3   9     1269.25     1479.66   1143.17 o 
 -23   3   9      185.27      857.75   1104.38 o 
 -21   3   9     1413.84     1291.79    377.27 o 
 -19   3   9    18903.67    18255.89    712.34 o 
 -17   3   9      554.06      766.53    357.68 o 
 -15   3   9     5516.11     5596.99    332.73 o 
 -13   3   9     4468.40     4629.35    284.79 o 
 -11   3   9    32395.59    31207.10    672.50 o 
  -9   3   9     3998.46     4612.94    472.17 o 
  -7   3   9     5597.68     5152.02    830.85 o 
  -5   3   9     1438.27     1694.46    360.31 o 
  -3   3   9      207.03      167.07    215.78 o 
  -1   3   9     5066.36     5304.85    353.91 o 
   1   3   9    30375.00    30020.93    761.80 o 
   3   3   9     3408.85     3752.30    316.67 o 
   5   3   9     8313.81     8279.19    458.87 o 
   7   3   9       96.19     -255.15    379.20 o 
   9   3   9    12954.44    14676.00    625.36 o 
  11   3   9      291.21      235.76    188.71 o 
  13   3   9    66085.45    64143.83   1675.98 o 
  15   3   9     2600.69     1914.87    555.76 o 
  17   3   9      361.33      724.11    296.06 o 
  19   3   9     2042.84     1196.19    431.51 o 
  21   3   9    40058.76    38700.41   1236.86 o 
  23   3   9      509.10      120.74    647.79 o 
  25   3   9     1457.77      766.11    518.04 o 
  27   3   9     2320.50     3064.92    624.85 o 
  29   3   9      441.55      898.04    578.75 o 
  31   3   9       40.37     -577.47    577.47 o 
  33   3   9     2833.71     2052.85    697.91 o 
  35   3   9       12.95      250.84   1199.40 o 
  37   3   9       62.64      340.88   1225.15 o 
  39   3   9     2215.75      576.28   1343.13 o 
 -38   4   9       46.87      172.28   2153.35 o 
 -36   4   9      844.71      130.56   1700.08 o 
 -34   4   9      191.07     -416.65   1080.16 o 
 -32   4   9    10910.44    10450.91   1597.19 o 
 -30   4   9      136.06     -875.50    919.26 o 
 -28   4   9    24071.67    24627.07   1943.65 o 
 -26   4   9     3838.05     5150.24   1145.99 o 
 -24   4   9     4594.38     2422.96    943.99 o 
 -22   4   9    23628.37    22883.36   1705.90 o 
 -20   4   9    13597.15    10808.81   1505.92 o 
 -18   4   9     1012.69     1072.33    379.29 o 
 -16   4   9      129.30      630.92    322.94 o 
 -14   4   9     3533.15     3674.22    377.48 o 
 -12   4   9    11486.83    12203.19   1090.79 o 
 -10   4   9    24442.67    26176.91    890.86 o 
  -8   4   9    59693.47    58629.74   1265.49 o 
  -6   4   9     3058.09     3828.68    364.62 o 
  -4   4   9      663.98      663.30    279.10 o 
  -2   4   9    25373.48    25461.73    882.55 o 
   0   4   9    16782.21    16959.16    639.17 o 
   2   4   9     3111.47     2938.10    358.27 o 
   4   4   9    54376.95    52298.15   1181.82 o 
   6   4   9    15149.35    15169.28    590.18 o 
   8   4   9    20790.09    21130.00    951.46 o 
  10   4   9    11303.27    12238.66    914.04 o 
  12   4   9    57985.65    57874.93   2533.91 o 
  14   4   9     1422.16     -309.00    528.09 o 
  16   4   9      236.20      687.05    602.26 o 
  18   4   9      142.24      198.70    589.84 o 
  20   4   9     2095.30     2644.42    928.08 o 
  22   4   9    16511.56    18381.44   1619.00 o 
  24   4   9    13601.14    14475.89   1080.36 o 
  26   4   9      539.01      785.17    678.50 o 
  28   4   9       30.86     -603.52    791.64 o 
  30   4   9    13446.40    14142.20   1175.65 o 
  32   4   9      323.77      548.13    798.72 o 
  34   4   9     4084.09     3143.62    954.42 o 
  36   4   9     2909.71     2560.46   3036.09 o 
 -35   5   9     2336.24     1391.24   1507.24 o 
 -33   5   9      714.47      470.15   1933.92 o 
 -31   5   9     3140.24     2952.40   2506.89 o 
 -29   5   9     7430.73     7352.52   1457.22 o 
 -27   5   9       99.25       61.49   2317.93 o 
 -25   5   9     1713.81     3141.56   1196.74 o 
 -23   5   9     6140.60     7221.45   1105.32 o 
 -21   5   9     6023.45     6196.88    987.83 o 
 -19   5   9     3635.58     4088.39    603.27 o 
 -17   5   9    53062.20    53202.94   1619.98 o 
 -15   5   9     6338.71     6275.83    745.84 o 
 -13   5   9     3027.17     3164.33    645.16 o 
 -11   5   9      790.74      405.84    512.22 o 
  -9   5   9     1111.24     1418.60    503.56 o 
  -7   5   9        2.17     -448.49    448.49 o 
  -5   5   9     6845.15     7442.55    519.51 o 
  -3   5   9     9758.81    11102.14    637.26 o 
  -1   5   9     7311.84     8125.45    858.22 o 
   1   5   9      905.32      631.06    370.59 o 
   3   5   9     7569.92     8069.47    577.16 o 
   5   5   9      501.90      662.19    398.16 o 
   7   5   9     3371.43     3217.39    424.81 o 
   9   5   9     9267.28     7301.98    850.86 o 
  11   5   9     1044.63     1339.20    668.57 o 
  13   5   9    17377.99    15996.29   1154.24 o 
  15   5   9    25753.16    24331.79   1414.12 o 
  17   5   9     5185.56     4361.85    771.45 o 
  19   5   9     6665.17     7003.46    871.23 o 
  21   5   9      976.95     1648.14    724.13 o 
  23   5   9      186.56     1867.10    751.95 o 
  25   5   9      200.74      434.02    761.10 o 
  27   5   9     1929.80     1731.18    834.22 o 
  29   5   9      649.42       64.30    795.52 o 
  31   5   9      390.53     -169.23    857.36 o 
  33   5   9      794.14      492.56    921.11 o 
 -32   6   9       33.84     -623.12   1292.37 o 
 -30   6   9     1051.58     2125.77   1447.95 o 
 -28   6   9      317.39     4313.36   1499.48 o 
 -26   6   9      710.52      458.64   1235.46 o 
 -24   6   9      513.60      627.92   1164.90 o 
 -22   6   9      603.45      716.81    914.52 o 
 -20   6   9     1589.75      -31.10    879.23 o 
 -18   6   9    10204.86    10032.69   1190.92 o 
 -16   6   9       11.91      -92.62    737.87 o 
 -14   6   9      553.13     1425.00    735.03 o 
 -12   6   9    14932.16    15741.02   1061.69 o 
 -10   6   9      123.69      580.55    566.64 o 
  -8   6   9     4266.86     3120.59    687.67 o 
  -6   6   9    14827.71    16283.62   1031.13 o 
  -4   6   9      125.03      207.89    491.01 o 
  -2   6   9      500.21      198.13    483.45 o 
   0   6   9     1263.49      776.20    488.49 o 
   2   6   9    15030.27    15442.83    766.76 o 
   4   6   9      280.86      222.22    420.27 o 
   6   6   9     4277.93     5919.34    782.34 o 
   8   6   9     2099.86     2458.57    881.72 o 
  10   6   9     1870.22     1319.21    821.10 o 
  12   6   9     4350.38     4653.86   1284.48 o 
  14   6   9     9759.85    10540.51   1120.71 o 
  16   6   9      815.16      969.58    701.62 o 
  18   6   9     2305.31     2343.01    835.94 o 
  20   6   9    12017.70    12198.34   1241.96 o 
  22   6   9     6973.44     6152.13    954.81 o 
  24   6   9      599.23      947.86    815.34 o 
  26   6   9     2532.11     1155.34    889.09 o 
  28   6   9     2341.87      177.94   1018.28 o 
  30   6   9       71.39      -72.12   1104.34 o 
 -27   7   9     9766.75    10967.82   2186.05 o 
 -25   7   9      415.25      228.56   2835.49 o 
 -23   7   9       32.14      159.41   1241.45 o 
 -21   7   9     3239.31     4389.01   1211.55 o 
 -19   7   9       13.40      244.94    949.26 o 
 -17   7   9     1669.12     1498.97   1072.95 o 
 -15   7   9     2181.00     2620.08   1248.60 o 
 -13   7   9     8653.71    11232.73   1266.42 o 
 -11   7   9     3228.05     2655.34    952.39 o 
  -9   7   9     5761.72     5526.42    883.31 o 
  -7   7   9    12344.95    14443.12   1008.54 o 
  -5   7   9       20.25     -238.15    545.75 o 
  -3   7   9     2734.32     3579.19    692.30 o 
  -1   7   9        1.37     -480.63    551.37 o 
   1   7   9     1908.47     1507.68    594.86 o 
   3   7   9     4065.22     2637.85    905.92 o 
   5   7   9    16882.13    15579.59   1355.82 o 
   7   7   9     4876.80     4662.42    963.04 o 
   9   7   9     2343.36     2241.36    855.09 o 
  11   7   9     9289.56    11851.54   1104.80 o 
  13   7   9     8888.13     9458.60   1060.91 o 
  15   7   9     2881.16     3755.30    918.29 o 
  17   7   9      458.07      655.81    812.12 o 
  19   7   9      574.85     1500.83    839.20 o 
  21   7   9      167.96      626.33    980.72 o 
  23   7   9     1599.68     2187.03   1159.71 o 
 -18   8   9     1479.97     1914.76   1131.25 o 
 -16   8   9     5384.32     6250.21   1234.76 o 
 -14   8   9        9.35      -35.26    964.33 o 
 -12   8   9     1952.19     3161.69    968.42 o 
 -10   8   9     3842.84     4096.86   1498.50 o 
  -8   8   9       46.71     -132.54    778.48 o 
  -6   8   9      537.69      839.56    773.44 o 
  -4   8   9     6590.12     8415.20   1114.68 o 
  -2   8   9     2814.75     3240.66   1004.25 o 
   0   8   9       11.07     -794.54    794.54 o 
   2   8   9     6427.58     6910.96    999.41 o 
   4   8   9     4773.69     5229.68    942.71 o 
   6   8   9     1765.99     1508.92   1710.60 o 
   8   8   9     1101.53      971.14   1023.75 o 
  10   8   9       16.09      180.24    993.25 o 
  12   8   9     2592.59     1900.15   1424.29 o 
  14   8   9      875.98     -299.90   1176.43 o 
 -44   0  10     1858.87     2230.03   1571.52 o 
 -42   0  10    21711.49    25019.36   1946.76 o 
 -40   0  10    11432.98    12428.61   1454.95 o 
 -38   0  10    12224.58    13809.73   1630.26 o 
 -36   0  10      490.22     1040.29   1035.67 o 
 -34   0  10    15552.91    16988.57   1413.36 o 
 -32   0  10     1246.15     1617.51    957.50 o 
 -30   0  10    17837.11    18285.48   1078.65 o 
 -28   0  10      605.17     1149.99    566.67 o 
 -26   0  10   172979.77   180752.05   4408.54 o 
 -24   0  10    52191.69    51711.14   1654.82 o 
 -22   0  10     1583.20     2008.60    464.46 o 
 -20   0  10    15455.48    16468.85    805.06 o 
 -18   0  10     2914.52     2845.23    482.03 o 
 -16   0  10    75335.38    75319.71   1967.82 o 
 -14   0  10    23327.25    23905.28    842.63 o 
 -12   0  10    32616.38    31813.86   1735.27 o 
 -10   0  10   241678.33   240300.20   5269.62 o 
  -8   0  10    96576.68    93855.34   2759.57 o 
  -6   0  10   979393.19   979094.19  20797.36 o 
  -4   0  10   617766.25   616693.63  11295.95 o 
  -2   0  10    18298.97    18334.74    578.99 o 
   0   0  10   309673.44   317808.19   6897.36 o 
   2   0  10   139087.14   144209.80   3267.04 o 
   4   0  10   170829.48   175979.14   4022.66 o 
   6   0  10    96489.68    97490.21   1653.09 o 
   8   0  10    86937.91    87016.69   1520.66 o 
  10   0  10    26335.15    27464.46    640.87 o 
  12   0  10    50433.42    49892.01   1095.84 o 
  14   0  10    35354.39    35507.48    881.26 o 
  16   0  10     4363.14     4013.85    342.03 o 
  18   0  10     3837.60     4308.90    325.72 o 
  20   0  10    31721.26    32067.47    817.81 o 
  22   0  10   139926.66   138296.73   2681.95 o 
  24   0  10     2737.03     3301.20    636.41 o 
  26   0  10    76707.71    75736.91   2857.15 o 
  28   0  10     1228.64     1094.54    717.33 o 
  30   0  10     3461.89     3977.60   1286.14 o 
  32   0  10     7868.76     7251.34   1122.67 o 
  34   0  10    16508.72    13934.97   1440.15 o 
  36   0  10      274.47      497.10    980.00 o 
  38   0  10      212.39     -476.40    983.69 o 
  40   0  10    15508.28    15202.98   2045.30 o 
  42   0  10     2515.34     3402.37   2360.60 o 
 -43   1  10     1963.33     2955.61   1337.22 o 
 -41   1  10      722.62      932.96    810.00 o 
 -39   1  10     2358.95     2581.40    728.45 o 
 -37   1  10      114.00      872.90    637.21 o 
 -35   1  10     5046.02     6859.90    695.81 o 
 -33   1  10    26283.12    27632.02   1055.38 o 
 -31   1  10     5323.16     6110.82    585.94 o 
 -29   1  10    15863.42    16163.02    979.28 o 
 -27   1  10     1197.60      636.27    350.89 o 
 -25   1  10     4268.30     4444.56    626.29 o 
 -23   1  10     1191.60      737.85    263.85 o 
 -21   1  10     4561.41     5050.91    378.06 o 
 -19   1  10    19181.41    16274.38    555.04 o 
 -17   1  10    16727.82    16928.00    532.72 o 
 -15   1  10   110567.52   109363.79   1749.02 o 
 -13   1  10     3090.26     3395.01    256.27 o 
 -11   1  10     5275.27     4860.94    264.02 o 
  -9   1  10     1638.73     1580.80    165.68 o 
  -7   1  10   165193.45   167027.39   2159.13 o 
  -5   1  10    12932.95    13711.16    314.01 o 
  -3   1  10   118712.66   125080.38   1759.57 o 
  -1   1  10   204901.45   216654.41   2749.52 o 
   1   1  10    15035.39    14007.12    272.92 o 
   3   1  10   155555.94   157360.39   2029.27 o 
   5   1  10      199.64      295.13     94.15 o 
   7   1  10    70472.63    69380.86    949.46 o 
   9   1  10     5073.24     5837.08    245.95 o 
  11   1  10    80373.54    79860.92   1191.74 o 
  13   1  10    15357.88    13850.51    385.27 o 
  15   1  10    40817.16    41596.51    763.84 o 
  17   1  10   107452.83   105988.38   1585.87 o 
  19   1  10    13072.30    13280.66    441.45 o 
  21   1  10       15.82     -133.97    236.25 o 
  23   1  10    23144.63    23500.27    723.11 o 
  25   1  10    40799.52    40491.84    926.37 o 
  27   1  10     3824.52     3779.46    570.14 o 
  29   1  10     1673.53     -221.16    495.04 o 
  31   1  10    11052.18    12261.65   1071.12 o 
  33   1  10     2772.38     3276.05    690.20 o 
  35   1  10    13712.90    15056.67   1465.59 o 
  37   1  10      704.50      997.65    683.31 o 
  39   1  10     1016.85       62.15    828.77 o 
  41   1  10      414.52      -42.67    779.14 o 
 -42   2  10      588.68      437.31    752.13 o 
 -40   2  10      655.40      878.86    949.79 o 
 -38   2  10        5.53     -157.44    571.32 o 
 -36   2  10     4286.97     4414.56    931.63 o 
 -34   2  10    20292.37    21676.65   1057.33 o 
 -32   2  10     4200.74     3993.99    700.43 o 
 -30   2  10    37626.32    38323.74   1166.35 o 
 -28   2  10       29.83      420.38    391.66 o 
 -26   2  10     9899.49     9199.55    837.45 o 
 -24   2  10    19579.65    19601.25    688.46 o 
 -22   2  10    57595.56    58594.57   1757.01 o 
 -20   2  10    44876.70    44261.80   1037.19 o 
 -18   2  10     3341.82     3575.31    265.46 o 
 -16   2  10   211936.06   211559.69   2904.67 o 
 -14   2  10       46.70      142.36    140.75 o 
 -12   2  10    10931.67    10219.89    435.38 o 
 -10   2  10     6291.22     6744.36    333.23 o 
  -8   2  10    18489.75    18158.15    660.27 o 
  -6   2  10     5035.90     4769.49    317.38 o 
  -4   2  10     4604.70     5284.40    299.91 o 
  -2   2  10    17953.18    18789.75    728.55 o 
   0   2  10    74283.09    75283.51   1718.98 o 
   2   2  10   109104.46   108438.43   2054.44 o 
   4   2  10    16303.53    15480.08    657.73 o 
   6   2  10     1096.20     1116.27    163.36 o 
   8   2  10   149927.61   153416.61   2269.61 o 
  10   2  10   141946.25   145764.97   2444.99 o 
  12   2  10     8191.68     8290.25    317.33 o 
  14   2  10     8645.78     9213.44    405.99 o 
  16   2  10   118303.05   117747.13   1946.66 o 
  18   2  10     1330.32     1166.80    252.29 o 
  20   2  10     5405.50     5894.32    456.29 o 
  22   2  10     2739.56     2614.62    332.34 o 
  24   2  10     9558.17     9921.98    560.86 o 
  26   2  10      201.33      225.74    329.20 o 
  28   2  10       30.20      365.69    340.64 o 
  30   2  10       10.38      106.12    377.75 o 
  32   2  10    12375.21    12610.84    914.77 o 
  34   2  10    12398.47    12714.96    913.75 o 
  36   2  10     4507.73     4032.64    725.46 o 
  38   2  10       93.92      959.78    680.96 o 
  40   2  10     2301.80     2937.49    737.09 o 
 -41   3  10     2134.18     2524.84   1305.57 o 
 -39   3  10    15374.00    16574.69   2318.49 o 
 -37   3  10      271.85      404.79   1423.01 o 
 -35   3  10     1653.19     1411.74   1258.99 o 
 -33   3  10     4803.76     5985.78   1270.10 o 
 -31   3  10     3615.21     3416.30   1078.33 o 
 -29   3  10    11655.07    11790.66   1361.50 o 
 -27   3  10      688.43     2379.85    936.71 o 
 -25   3  10    60181.21    65923.94   2823.41 o 
 -23   3  10    23295.99    22985.09   1594.10 o 
 -21   3  10    11160.09    11188.32   1336.24 o 
 -19   3  10    11652.12    12474.76    698.10 o 
 -17   3  10     2885.53     3657.18    382.00 o 
 -15   3  10     4599.39     4559.54    329.70 o 
 -13   3  10     4229.36     3855.67    276.27 o 
 -11   3  10    29028.76    29468.65    734.05 o 
  -9   3  10    25132.08    26357.70   1306.46 o 
  -7   3  10   145409.52   141525.44   3072.03 o 
  -5   3  10     8291.53     7983.96    529.92 o 
  -3   3  10     3668.15     4767.75    357.70 o 
  -1   3  10    11988.72    12465.03    482.94 o 
   1   3  10    17872.51    17323.53    571.62 o 
   3   3  10    31066.48    32662.83    946.93 o 
   5   3  10      558.07      700.19    278.33 o 
   7   3  10   115399.73   113346.79   2496.13 o 
   9   3  10    47585.91    48712.54   1097.97 o 
  11   3  10    11404.56    11072.04    505.81 o 
  13   3  10    30272.97    30240.54   1029.55 o 
  15   3  10     1738.18     2000.33    577.63 o 
  17   3  10    25677.55    26522.08    975.69 o 
  19   3  10    12897.51    11336.36    772.05 o 
  21   3  10     3783.59     4165.74    608.50 o 
  23   3  10    50563.02    51000.54   1497.96 o 
  25   3  10    91900.15    93074.90   2457.54 o 
  27   3  10    13194.28    11839.60    850.12 o 
  29   3  10       42.86      -60.10    573.10 o 
  31   3  10      876.54     1298.91    633.33 o 
  33   3  10    21903.02    23607.24   1351.39 o 
  35   3  10      193.83       72.91    935.11 o 
  37   3  10     3522.74     3274.76   2076.33 o 
  39   3  10     5049.33     6610.02   1737.82 o 
 -38   4  10      283.34     1395.95   1289.53 o 
 -36   4  10     1836.48     1024.23   1204.72 o 
 -34   4  10    14960.37    15026.56   1761.18 o 
 -32   4  10      381.04     1713.46   1298.33 o 
 -30   4  10     5419.92     6007.05   1701.74 o 
 -28   4  10     2024.67     3685.16   1242.36 o 
 -26   4  10    14386.01    15045.09   1542.46 o 
 -24   4  10     3901.14     3307.27   1035.01 o 
 -22   4  10     2293.20     3331.32    970.69 o 
 -20   4  10     8016.25     6892.20   1109.70 o 
 -18   4  10     1396.65     1332.93    397.01 o 
 -16   4  10    35412.18    35068.18   1369.31 o 
 -14   4  10    10046.78    10349.28    853.84 o 
 -12   4  10    12413.14    11732.23   1169.50 o 
 -10   4  10    35035.84    36212.38   1265.47 o 
  -8   4  10    35603.05    35762.12    909.43 o 
  -6   4  10    14661.98    14578.93    567.79 o 
  -4   4  10    29134.92    29803.25    853.23 o 
  -2   4  10    79591.52    78110.39   1592.77 o 
   0   4  10       30.46      461.02    285.33 o 
   2   4  10    26487.14    25962.79    786.64 o 
   4   4  10     3145.39     2826.13    346.36 o 
   6   4  10    25299.62    24918.27   1032.33 o 
   8   4  10     6793.59     6188.48    539.47 o 
  10   4  10      691.32     1155.12    544.51 o 
  12   4  10    18878.96    17854.84   1094.09 o 
  14   4  10    10480.25    11907.94    980.02 o 
  16   4  10    14421.94    16450.81   1125.12 o 
  18   4  10     9239.03     8083.62   1213.62 o 
  20   4  10    17492.68    16747.87   1061.55 o 
  22   4  10     8842.30     5550.65   1517.58 o 
  24   4  10     5647.60     6506.99    912.43 o 
  26   4  10    11687.78    12414.02   1043.89 o 
  28   4  10     9707.59     7717.95    975.32 o 
  30   4  10     6138.72     8062.13   1380.65 o 
  32   4  10      981.01      767.28    875.64 o 
  34   4  10     7885.74     7802.85   1117.01 o 
  36   4  10      365.51      657.36   1414.97 o 
 -35   5  10     2904.62     -445.68   1266.67 o 
 -33   5  10    10736.84    11815.73   2243.12 o 
 -31   5  10     3684.51     1790.22   1257.30 o 
 -29   5  10     5252.02     4616.92   2158.90 o 
 -27   5  10     3779.27     3241.35   2074.11 o 
 -25   5  10     9207.87     7926.86   1848.03 o 
 -23   5  10      684.39     -462.29   1237.38 o 
 -21   5  10     2196.18     3046.88   1131.41 o 
 -19   5  10    35673.59    36799.85   1363.06 o 
 -17   5  10    33477.77    34364.54   1259.02 o 
 -15   5  10    13948.57    14311.02    735.56 o 
 -13   5  10      964.90      783.84    509.40 o 
 -11   5  10     3735.49     2982.91    599.27 o 
  -9   5  10     2066.26      788.89    524.61 o 
  -7   5  10       84.12       91.19    471.37 o 
  -5   5  10      238.27      280.36    450.73 o 
  -3   5  10     2037.13     2930.59    409.98 o 
  -1   5  10    52522.15    50185.29   1256.88 o 
   1   5  10     2861.37     3008.46    606.08 o 
   3   5  10    70941.45    70075.05   1548.14 o 
   5   5  10     2666.50     2608.55    419.14 o 
   7   5  10     6903.86     8200.01    733.93 o 
   9   5  10       11.52     -250.27    558.24 o 
  11   5  10    16776.87    16145.61   1856.07 o 
  13   5  10    23656.58    24056.59   4171.83 o 
  15   5  10     7580.78     7033.02    943.02 o 
  17   5  10    33176.92    32137.92   1667.83 o 
  19   5  10      239.31       93.78    632.31 o 
  21   5  10       47.67     -607.58    607.58 o 
  23   5  10     2404.03     1992.51    768.02 o 
  25   5  10     7551.70     6863.99   1200.37 o 
  27   5  10        1.09     -739.87    751.40 o 
  29   5  10     5250.27     4870.12    995.91 o 
  31   5  10     6461.09     6099.35   1074.01 o 
  33   5  10      724.30      360.77    920.09 o 
 -32   6  10        2.68       70.83   1529.40 o 
 -30   6  10      197.59     -788.21   1260.21 o 
 -28   6  10     2647.34     4255.15   1497.81 o 
 -26   6  10     1840.98     3435.76   1376.68 o 
 -24   6  10    17491.98    16298.72   1880.47 o 
 -22   6  10     3974.41     3505.60   1518.32 o 
 -20   6  10     1095.52      165.21    833.35 o 
 -18   6  10       31.89      338.61    921.18 o 
 -16   6  10     9624.32    10320.83   1156.10 o 
 -14   6  10     4749.76     5009.39    929.36 o 
 -12   6  10     1530.49      550.58    631.38 o 
 -10   6  10    14806.64    17526.28   1087.73 o 
  -8   6  10     3618.46     3170.69    677.60 o 
  -6   6  10     6853.17     7957.01    758.50 o 
  -4   6  10      736.50      370.20    494.78 o 
  -2   6  10      148.27      118.87    485.21 o 
   0   6  10      593.30      732.50    513.33 o 
   2   6  10     7261.48     7396.95    667.51 o 
   4   6  10    15305.24    17188.71   1051.59 o 
   6   6  10     2401.38     3422.52    696.92 o 
   8   6  10    50081.92    46765.30   1975.69 o 
  10   6  10     9122.66     9992.31   1072.81 o 
  12   6  10     6337.29     5267.81    951.86 o 
  14   6  10       97.23     -329.18    710.87 o 
  16   6  10    10968.74    14432.49   1139.06 o 
  18   6  10     3789.89     3597.60    856.74 o 
  20   6  10       75.30     -470.63    707.58 o 
  22   6  10     8641.49     7897.37   1034.34 o 
  24   6  10     1916.66     1700.51    867.16 o 
  26   6  10    13796.48    11180.99   2195.83 o 
  28   6  10      365.60     -217.74    851.20 o 
 -27   7  10      484.47     -569.65   1808.69 o 
 -25   7  10     1740.57     2581.68   1410.76 o 
 -23   7  10      752.61     -176.24   1393.64 o 
 -21   7  10        6.26     -690.45   1191.95 o 
 -19   7  10      678.55     -824.90    911.73 o 
 -17   7  10      631.20     -731.15    862.68 o 
 -15   7  10     8917.31     9072.08   1500.93 o 
 -13   7  10      950.89     1135.39    900.85 o 
 -11   7  10      327.48     2023.82    909.52 o 
  -9   7  10     6521.32     6563.84    817.37 o 
  -7   7  10    19503.24    21218.89   1280.50 o 
  -5   7  10     4237.06     3373.27    703.11 o 
  -3   7  10      270.02      264.17    562.69 o 
  -1   7  10     9127.78     9394.21    830.64 o 
   1   7  10    11572.64    14729.28   2057.52 o 
   3   7  10      224.71      -49.53    791.14 o 
   5   7  10     1833.47     1898.66    869.27 o 
   7   7  10     2469.73     2721.73   1137.07 o 
   9   7  10     1188.69     -150.53    787.44 o 
  11   7  10      590.35     1037.99    731.09 o 
  13   7  10      501.93       85.25    715.67 o 
  15   7  10        8.86       90.70    771.84 o 
  17   7  10     7495.61     7805.80   1292.99 o 
  19   7  10     3558.10     3311.88    973.07 o 
  21   7  10     1458.56     1383.69   1053.26 o 
  23   7  10     1972.35     1111.93   1113.76 o 
 -18   8  10      994.42     2130.50   1344.63 o 
 -16   8  10     8464.39     9759.19   1407.38 o 
 -14   8  10      840.30     1871.74   1043.12 o 
 -12   8  10     1207.56      941.10    835.23 o 
 -10   8  10      139.37     -515.61    748.19 o 
  -8   8  10     1390.29     2014.75    855.72 o 
  -6   8  10      110.38      355.90    661.32 o 
  -4   8  10     2394.82     2073.56    739.42 o 
  -2   8  10    15004.99    19606.77   1562.61 o 
   0   8  10      561.31      163.82    881.95 o 
   2   8  10    10753.16    11833.03   1337.24 o 
   4   8  10      718.10     1945.70    815.90 o 
   6   8  10     2648.47     2650.53   1040.60 o 
   8   8  10      712.93      279.84    957.22 o 
  10   8  10     5324.32     3835.25   1114.45 o 
  12   8  10      218.62     -579.41    958.04 o 
  14   8  10     2203.00     1441.22   2149.48 o 
 -43   1  11      514.49     -482.16    774.44 o 
 -41   1  11       29.77     1098.07    804.79 o 
 -39   1  11     3780.07     4365.09    890.52 o 
 -37   1  11     4434.86     5082.01    786.40 o 
 -35   1  11     1445.09     1837.04    569.69 o 
 -33   1  11      883.48      954.61    680.73 o 
 -31   1  11    12679.15    13680.04    912.95 o 
 -29   1  11    17555.25    17716.91    740.14 o 
 -27   1  11    19215.05    19540.66    732.28 o 
 -25   1  11     4255.84     3482.13    568.07 o 
 -23   1  11      913.24      833.19    308.21 o 
 -21   1  11     7488.61     7764.33    640.02 o 
 -19   1  11     3336.87     2924.38    369.08 o 
 -17   1  11    22819.78    21033.01    702.14 o 
 -15   1  11       65.47      409.83    203.31 o 
 -13   1  11     2874.01     3008.59    265.99 o 
 -11   1  11    13416.92    13208.87    418.21 o 
  -9   1  11     3199.54     3722.83    193.15 o 
  -7   1  11    20019.34    19071.34    426.97 o 
  -5   1  11    54383.80    55672.79    867.15 o 
  -3   1  11    44080.79    48220.94    776.04 o 
  -1   1  11   111084.96   111655.06   1417.66 o 
   1   1  11      477.95      395.28     90.20 o 
   3   1  11   144841.36   145162.03   1796.17 o 
   5   1  11    67147.56    67422.39    921.30 o 
   7   1  11    16147.66    16087.30    332.90 o 
   9   1  11    23665.71    26926.92    481.35 o 
  11   1  11    20035.13    20258.90    418.44 o 
  13   1  11    28187.06    27659.61    522.48 o 
  15   1  11   145481.30   145932.41   2019.61 o 
  17   1  11      800.12      632.52    221.56 o 
  19   1  11      909.24      500.42    232.49 o 
  21   1  11     7239.02     6580.04    635.79 o 
  23   1  11    12548.15    13234.01    645.08 o 
  25   1  11    10943.36    10682.21    526.46 o 
  27   1  11    10170.41    10329.75    621.36 o 
  29   1  11     2539.86     1460.62    565.35 o 
  31   1  11     6968.08     6551.38    849.22 o 
  33   1  11     1345.26     1262.76    918.80 o 
  35   1  11    13977.90    13550.06   1021.23 o 
  37   1  11     1411.42     2232.62    880.28 o 
  39   1  11      212.28     -589.25    667.50 o 
  41   1  11      129.35     -466.69    750.28 o 
 -42   2  11     1487.00     1902.41    826.09 o 
 -40   2  11      183.12      867.29    705.62 o 
 -38   2  11        4.65      315.79    591.74 o 
 -36   2  11     1034.14     1071.14    593.69 o 
 -34   2  11     1943.73     2189.19    587.26 o 
 -32   2  11     2165.29     2018.11    548.22 o 
 -30   2  11    16796.47    16738.77   1314.42 o 
 -28   2  11     3622.61     2704.78    487.35 o 
 -26   2  11    37018.40    38123.86   1095.65 o 
 -24   2  11     1130.23     1389.92    336.08 o 
 -22   2  11     6328.17     7139.99    436.48 o 
 -20   2  11     1253.83      790.95    270.09 o 
 -18   2  11      531.60      790.65    206.41 o 
 -16   2  11     4117.61     4212.43    238.43 o 
 -14   2  11    83383.20    87647.27   1411.21 o 
 -12   2  11    40765.38    43325.84    737.63 o 
 -10   2  11    10111.81     9488.32    422.78 o 
  -8   2  11    16673.96    18038.19    655.50 o 
  -6   2  11    16364.40    16511.94    599.06 o 
  -4   2  11      391.43      572.54    195.58 o 
  -2   2  11     2671.36     2477.57    234.52 o 
   0   2  11    18802.27    20116.09    583.57 o 
   2   2  11    34402.53    35249.18    960.89 o 
   4   2  11        7.89       -8.36    108.04 o 
   6   2  11     7073.57     6107.12    253.95 o 
   8   2  11    35594.73    38426.05    676.73 o 
  10   2  11      297.96      357.59    198.71 o 
  12   2  11    18630.22    18348.88    490.09 o 
  14   2  11      626.55      553.86    209.54 o 
  16   2  11      523.14      583.97    217.39 o 
  18   2  11     3322.94     2965.68    293.29 o 
  20   2  11    20445.08    19575.91    637.59 o 
  22   2  11     2258.32     2077.11    328.26 o 
  24   2  11     4161.75     4141.57    387.79 o 
  26   2  11     5884.56     5894.85    528.63 o 
  28   2  11       31.66      229.60    357.12 o 
  30   2  11       65.35      122.32    409.97 o 
  32   2  11       14.11     -462.07    462.07 o 
  34   2  11     2675.42     3401.48    685.26 o 
  36   2  11      849.98      660.52    810.22 o 
  38   2  11     3809.85     3881.70    967.62 o 
  40   2  11     2923.66     2441.34   1195.25 o 
 -41   3  11        5.88       75.60   1193.51 o 
 -39   3  11      488.90     1230.70   1251.50 o 
 -37   3  11     1598.04      993.96   1757.71 o 
 -35   3  11     7559.47     6032.66   1317.11 o 
 -33   3  11     2296.54     1225.69   1031.14 o 
 -31   3  11     4861.94     5129.30   1720.02 o 
 -29   3  11     6529.59     4940.35   1124.28 o 
 -27   3  11    11390.11    11406.22   1314.98 o 
 -25   3  11        9.10      -26.07    784.35 o 
 -23   3  11     6426.10     6007.55    768.43 o 
 -21   3  11     3630.31     3926.55    683.88 o 
 -19   3  11      500.92     1504.95    509.71 o 
 -17   3  11    20905.84    20328.22    988.10 o 
 -15   3  11    18306.02    17820.29    766.08 o 
 -13   3  11     6730.25     7761.33    572.10 o 
 -11   3  11    11171.12    11408.61    468.92 o 
  -9   3  11    15316.65    15171.54    890.68 o 
  -7   3  11    25719.26    24966.50   1082.66 o 
  -5   3  11      323.37      347.32    354.35 o 
  -3   3  11    35612.25    35086.03   1112.47 o 
  -1   3  11      187.09       79.58    261.97 o 
   1   3  11       12.84       61.12    253.61 o 
   3   3  11    20820.88    20717.00    698.06 o 
   5   3  11    44088.22    43275.70   1081.54 o 
   7   3  11     3784.68     4629.54    413.02 o 
   9   3  11    12953.27    12914.99    474.53 o 
  11   3  11      468.23      786.79    307.39 o 
  13   3  11     1600.32     1125.69    465.34 o 
  15   3  11     1061.03     1241.53    221.14 o 
  17   3  11    22675.48    19947.99    736.88 o 
  19   3  11    13364.46    13366.03   1832.87 o 
  21   3  11     5531.86     7051.77    767.68 o 
  23   3  11      291.65      304.02    398.01 o 
  25   3  11    14329.88    15345.44    892.48 o 
  27   3  11     7088.69     7095.09    738.34 o 
  29   3  11     6021.03     7114.65    782.03 o 
  31   3  11      194.66      -53.53    596.08 o 
  33   3  11      528.42     2781.21    994.86 o 
  35   3  11     1211.65     1649.38    939.62 o 
  37   3  11     6574.26     5380.44   1645.77 o 
  39   3  11      325.32     -699.26   1377.49 o 
 -38   4  11      403.48      702.13   1234.68 o 
 -36   4  11    11395.40    10749.13   1670.10 o 
 -34   4  11      690.24     -109.77   1098.12 o 
 -32   4  11       19.97      292.61   1722.24 o 
 -30   4  11     1412.37      208.67   1053.60 o 
 -28   4  11      223.09     1146.14    991.98 o 
 -26   4  11     1153.90     1435.66    986.00 o 
 -24   4  11     2569.04     4249.96   1088.83 o 
 -22   4  11     3084.13     3543.30    991.85 o 
 -20   4  11    33460.11    34579.06   1713.83 o 
 -18   4  11    17067.72    16898.00    828.86 o 
 -16   4  11    22502.10    22560.22    850.52 o 
 -14   4  11     1189.04      879.13    326.91 o 
 -12   4  11     7181.17     7425.27    433.28 o 
 -10   4  11     8085.25     9213.75    704.02 o 
  -8   4  11    52448.39    50672.91   1344.86 o 
  -6   4  11      980.51     1156.82    340.69 o 
  -4   4  11    34754.95    33322.43    973.74 o 
  -2   4  11    19812.32    19964.91    691.64 o 
   0   4  11    25978.14    25601.78    779.57 o 
   2   4  11    38556.93    37863.07    969.01 o 
   4   4  11        2.31       88.97    319.68 o 
   6   4  11     5891.38     5516.69    470.47 o 
   8   4  11    14751.96    13914.83    880.60 o 
  10   4  11      500.95     1342.27    560.27 o 
  12   4  11    23172.53    24585.30   1278.65 o 
  14   4  11    20245.32    18748.17   1704.65 o 
  16   4  11    23319.73    22041.35   1940.65 o 
  18   4  11     3552.26     2974.34    772.63 o 
  20   4  11      385.21      526.92    587.26 o 
  22   4  11     1966.38     2041.58    679.98 o 
  24   4  11     5228.07     5586.59    867.88 o 
  26   4  11     1578.41     1961.64    747.36 o 
  28   4  11     5011.57     4387.45    876.59 o 
  30   4  11     8966.44     8996.10   1065.49 o 
  32   4  11     1449.44     1237.16    868.28 o 
  34   4  11     3576.01     4017.22   1007.02 o 
  36   4  11       70.83      625.14   1376.42 o 
 -35   5  11       18.86    -1159.31   1159.31 o 
 -33   5  11     2402.11     2449.91   1325.94 o 
 -31   5  11     4758.90     1781.99   1268.89 o 
 -29   5  11       16.39      978.27   1203.27 o 
 -27   5  11     1565.85      372.91   1580.38 o 
 -25   5  11    20395.06    19936.88   1883.82 o 
 -23   5  11       56.68     -136.69   1061.72 o 
 -21   5  11      127.14      186.43   1065.59 o 
 -19   5  11       38.66     -123.47    467.76 o 
 -17   5  11     3809.68     5093.81    517.05 o 
 -15   5  11     3064.23     3796.08    597.99 o 
 -13   5  11     4455.91     4076.20    659.12 o 
 -11   5  11    15473.19    15917.88   1097.86 o 
  -9   5  11     4391.76     4696.08    636.41 o 
  -7   5  11     2159.26      814.22    534.92 o 
  -5   5  11      407.85     -321.40    453.23 o 
  -3   5  11       86.02     -118.23    398.65 o 
  -1   5  11     2341.62     1844.19    413.67 o 
   1   5  11    22171.81    21518.82   1095.09 o 
   3   5  11     7219.25     8332.19    547.67 o 
   5   5  11    19073.46    19464.89    753.88 o 
   7   5  11    29407.60    29834.97   1242.79 o 
   9   5  11    11870.66    13510.81   1191.69 o 
  11   5  11      229.39     -368.53    580.03 o 
  13   5  11     1489.03     1974.61    693.70 o 
  15   5  11     1162.68     1552.96    713.18 o 
  17   5  11       80.83     -348.70    864.80 o 
  19   5  11    13369.40    13962.25   1163.36 o 
  21   5  11     8113.84     7333.88    947.90 o 
  23   5  11     1164.44     1250.30    720.67 o 
  25   5  11     3478.71     3737.15    861.52 o 
  27   5  11     3780.29     3290.99    879.90 o 
  29   5  11      587.32     1524.07    875.22 o 
  31   5  11      523.33     -233.28    848.81 o 
  33   5  11     2657.81     3713.61   1042.08 o 
 -32   6  11     1706.84     2971.96   1515.92 o 
 -30   6  11     3288.80      625.10   1385.96 o 
 -28   6  11      371.59     -283.43   1259.05 o 
 -26   6  11     4549.38     3359.30   1408.60 o 
 -24   6  11      300.19     -849.16   1005.34 o 
 -22   6  11     7414.90     7995.92   3027.22 o 
 -20   6  11      303.07      481.44   1121.80 o 
 -18   6  11      812.02     1216.72    874.29 o 
 -16   6  11      351.06      893.77    857.18 o 
 -14   6  11     4764.38     3582.93    730.51 o 
 -12   6  11      778.94      129.25    584.48 o 
 -10   6  11    11118.38    10371.13    924.21 o 
  -8   6  11     6875.65     8255.25   1102.95 o 
  -6   6  11      771.98      396.58    509.71 o 
  -4   6  11      795.15      790.95    520.93 o 
  -2   6  11    16742.26    13814.91    893.44 o 
   0   6  11     2243.57     2297.68    547.92 o 
   2   6  11    23655.16    22186.24    992.71 o 
   4   6  11     3215.97     2376.08    649.02 o 
   6   6  11     2635.88     2530.61    675.43 o 
   8   6  11      972.12       78.34    994.02 o 
  10   6  11     1326.19     1143.25    742.43 o 
  12   6  11     5950.93     5036.02    939.86 o 
  14   6  11       43.73      404.47    818.41 o 
  16   6  11      342.60      637.08    693.03 o 
  18   6  11      372.59      491.00    745.11 o 
  20   6  11      265.24      -38.87    762.07 o 
  22   6  11     3860.66     4347.85    954.62 o 
  24   6  11     3794.38     2317.48    882.36 o 
  26   6  11       35.57     -376.42    839.50 o 
  28   6  11      161.58     -819.96    819.96 o 
 -25   7  11       72.53      740.18   1323.92 o 
 -23   7  11     1393.11       58.71   1696.20 o 
 -21   7  11    10571.50    11565.79   2107.92 o 
 -19   7  11      223.26     1621.92   1176.56 o 
 -17   7  11     8511.73    10129.61   2487.06 o 
 -15   7  11     5334.68     6742.13   1155.14 o 
 -13   7  11      490.06      573.02    867.26 o 
 -11   7  11     7724.04     7501.90   1080.41 o 
  -9   7  11      176.15       35.54    616.59 o 
  -7   7  11     6043.20     5948.20    773.16 o 
  -5   7  11       37.97     -543.34    543.34 o 
  -3   7  11    24085.19    25452.76   1197.12 o 
  -1   7  11     5503.78     5016.01    723.77 o 
   1   7  11     1111.29     1129.19    820.90 o 
   3   7  11       14.79      -82.45    795.78 o 
   5   7  11      942.97      353.95    844.69 o 
   7   7  11       11.51     -653.96   1353.19 o 
   9   7  11     1405.52     2365.67   1126.01 o 
  11   7  11     9077.23     9547.70   1724.31 o 
  13   7  11      850.67      538.26    731.29 o 
  15   7  11    12811.33    14744.08   1240.74 o 
  17   7  11     2555.03     1992.23    880.37 o 
  19   7  11      206.00      267.84    843.17 o 
  21   7  11      761.24     1651.83    880.59 o 
  23   7  11       20.40      700.88   1314.31 o 
 -16   8  11      288.06      800.41   1206.28 o 
 -14   8  11      912.07      -87.80   1117.44 o 
 -12   8  11     5216.15     4110.78   1192.05 o 
 -10   8  11     2132.73     1076.23    850.90 o 
  -8   8  11       15.12      345.39    794.45 o 
  -6   8  11       11.00       -9.84   1020.95 o 
  -4   8  11     1285.59     1124.05    706.85 o 
  -2   8  11      680.39     -127.73    879.87 o 
   0   8  11     2663.60      412.91    914.59 o 
   2   8  11     4560.28     3221.39   1042.45 o 
   4   8  11       44.65      149.14    907.84 o 
   6   8  11     4223.51     4899.96   1178.20 o 
   8   8  11     5355.00     5149.99   1178.61 o 
  10   8  11      697.21       52.06   1032.42 o 
  12   8  11     3924.42     3095.81   1098.26 o 
  14   8  11      255.51     1154.45   1328.49 o 
 -44   0  12      883.08      256.01   1375.35 o 
 -42   0  12      277.92     1774.36   1260.65 o 
 -40   0  12    11855.88    11600.82   1450.80 o 
 -38   0  12    16691.06    18370.38   1728.34 o 
 -36   0  12     1707.41     1473.56    909.86 o 
 -34   0  12    34001.89    31849.19   1872.44 o 
 -32   0  12    10352.47    12310.61   1726.41 o 
 -30   0  12    64390.63    65636.55   2110.18 o 
 -28   0  12    12006.78    13387.30   1242.24 o 
 -26   0  12    15039.16    15970.56    942.74 o 
 -24   0  12    27358.60    28053.46   1161.11 o 
 -22   0  12    50061.26    49663.98   1576.08 o 
 -20   0  12     2719.19     2596.40    461.37 o 
 -18   0  12   154233.84   159604.23   3780.19 o 
 -16   0  12      719.64      488.01    334.05 o 
 -14   0  12   210206.81   215326.69   4847.76 o 
 -12   0  12     2892.23     2518.00    335.74 o 
 -10   0  12    14128.91    15892.86    773.59 o 
  -8   0  12     2225.26     2800.69    292.56 o 
  -6   0  12   334501.75   334657.03   7320.97 o 
  -4   0  12   202602.63   205059.64   3913.44 o 
  -2   0  12    38145.18    41627.60    964.74 o 
   0   0  12   243484.39   247117.11   5464.51 o 
   2   0  12   385555.63   392530.81   7381.52 o 
   4   0  12   184271.75   183387.73   3243.39 o 
   6   0  12       34.85     -151.58    151.58 o 
   8   0  12    23932.88    23555.40    576.82 o 
  10   0  12   122262.65   117469.41   2021.11 o 
  12   0  12     5496.58     5053.64    352.22 o 
  14   0  12    18476.10    16116.35    577.56 o 
  16   0  12    13023.29    13649.41    550.45 o 
  18   0  12    76169.46    76146.04   1636.00 o 
  20   0  12    88834.32    84406.01   1621.28 o 
  22   0  12    33696.00    34123.66   1142.68 o 
  24   0  12     8345.58     7136.27    938.77 o 
  26   0  12    13905.45    13487.64   1216.32 o 
  28   0  12     2383.49     2305.67    845.93 o 
  30   0  12      378.48      197.90    794.06 o 
  32   0  12     5986.02     7126.71   1153.32 o 
  34   0  12    47970.28    51726.47   2539.26 o 
  36   0  12     6503.41     6415.95   1257.85 o 
  38   0  12     9936.17    12037.35   1525.18 o 
  40   0  12      716.66     1670.47   1127.19 o 
 -43   1  12       67.25       46.35   1328.52 o 
 -41   1  12    14334.11    13415.80   1472.17 o 
 -39   1  12     8709.59     7475.82    973.85 o 
 -37   1  12     9021.66     6938.35    936.72 o 
 -35   1  12      150.06       90.52    511.19 o 
 -33   1  12      437.44     1050.74    489.00 o 
 -31   1  12    28798.60    31134.93   1088.08 o 
 -29   1  12      301.53      588.64    390.09 o 
 -27   1  12     1640.96     1858.93    402.74 o 
 -25   1  12    23397.62    22326.68    898.72 o 
 -23   1  12    40957.21    38858.26   1044.95 o 
 -21   1  12    78283.07    77430.02   1517.89 o 
 -19   1  12    26122.02    27336.97    738.13 o 
 -17   1  12    23903.10    23945.42    653.70 o 
 -15   1  12    12589.90    13372.91    534.30 o 
 -13   1  12    45585.59    43387.45    905.31 o 
 -11   1  12     8659.86     9506.46    374.15 o 
  -9   1  12    10761.88     9953.30    300.06 o 
  -7   1  12   115101.64   115586.61   1658.69 o 
  -5   1  12    43270.47    41657.57    699.73 o 
  -3   1  12      295.96      570.45    129.51 o 
  -1   1  12    16341.04    16705.42    324.88 o 
   1   1  12   129823.92   129438.73   1552.62 o 
   3   1  12    48415.75    47168.70    652.03 o 
   5   1  12     4313.92     4181.35    175.83 o 
   7   1  12      506.49      527.57    121.37 o 
   9   1  12   141829.42   142093.47   1826.76 o 
  11   1  12    72557.54    68805.97   1003.00 o 
  13   1  12     5860.79     5861.43    252.04 o 
  15   1  12      195.03      190.05    143.43 o 
  17   1  12    10721.91    10306.53    406.37 o 
  19   1  12    42795.27    39094.73    907.11 o 
  21   1  12     1240.16      693.00    305.10 o 
  23   1  12    26250.01    26760.30    733.51 o 
  25   1  12    30563.20    29758.61    799.88 o 
  27   1  12    15079.20    14931.66   1031.16 o 
  29   1  12    13729.30    13854.81    915.25 o 
  31   1  12     2122.19     1930.63    638.10 o 
  33   1  12     5791.76     6296.26   1164.86 o 
  35   1  12     2607.84     3097.56    719.84 o 
  37   1  12     1134.13     1719.88    879.64 o 
  39   1  12       22.47      796.84    720.49 o 
  41   1  12     3926.31     2511.99   1043.77 o 
 -42   2  12       24.94      817.49    900.00 o 
 -40   2  12    19816.38    19859.06   1279.59 o 
 -38   2  12     3326.54     2703.23    682.36 o 
 -36   2  12     5107.81     4508.60    695.13 o 
 -34   2  12     5645.20     6159.75    700.44 o 
 -32   2  12     6307.24     6592.73   1339.86 o 
 -30   2  12     5800.38     6185.97    622.12 o 
 -28   2  12    11436.30    10495.46    712.27 o 
 -26   2  12      808.68      876.20    378.35 o 
 -24   2  12    17104.55    17289.42    846.12 o 
 -22   2  12     9236.60     9771.44    490.52 o 
 -20   2  12    16260.04    16325.09   1013.23 o 
 -18   2  12    20623.17    21120.01    838.47 o 
 -16   2  12    83112.74    83029.74   1287.00 o 
 -14   2  12     4342.48     4785.91    336.72 o 
 -12   2  12    54408.66    53066.76    876.63 o 
 -10   2  12      290.33      147.06    119.21 o 
  -8   2  12   316878.84   315054.78   6181.97 o 
  -6   2  12     5074.15     5529.02    372.50 o 
  -4   2  12   117503.43   121914.38   2581.35 o 
  -2   2  12    13671.16    13599.44    487.44 o 
   0   2  12   111474.73   117362.38   2226.33 o 
   2   2  12    21511.13    21672.79    484.37 o 
   4   2  12    22090.34    22634.27    553.26 o 
   6   2  12     4825.90     6455.11    259.90 o 
   8   2  12    13171.65    13919.52    383.37 o 
  10   2  12    95948.64    96057.63   1462.26 o 
  12   2  12    74454.11    76034.30   1375.87 o 
  14   2  12    49863.04    48926.95    983.29 o 
  16   2  12    25044.59    24174.91    713.46 o 
  18   2  12      250.88       34.33    232.50 o 
  20   2  12    64184.02    64099.64   1333.03 o 
  22   2  12     4266.67     4463.00    383.06 o 
  24   2  12    46632.32    44979.70   1015.59 o 
  26   2  12      395.73      124.78    325.13 o 
  28   2  12    31867.43    32439.43    896.46 o 
  30   2  12       30.23      -15.82    391.12 o 
  32   2  12      602.32     -648.17    663.39 o 
  34   2  12     2368.87     2111.99    655.60 o 
  36   2  12      260.98     1229.61    647.00 o 
  38   2  12      379.43     -359.01    637.83 o 
  40   2  12       91.77      567.19    679.06 o 
 -41   3  12      498.23      102.11   1236.82 o 
 -39   3  12    14327.00    14045.45   2297.43 o 
 -37   3  12      179.55      945.52   1121.18 o 
 -35   3  12     1163.57       26.35    996.67 o 
 -33   3  12     2357.38     -150.00    979.47 o 
 -31   3  12    37490.83    40188.41   2306.38 o 
 -29   3  12     6202.76     7747.47   2265.84 o 
 -27   3  12    31309.76    34957.64   2044.67 o 
 -25   3  12    38576.09    37308.93   2046.86 o 
 -23   3  12     2252.85     1795.70    787.39 o 
 -21   3  12    22049.32    20565.71   1147.71 o 
 -19   3  12     4156.34     4964.14    682.49 o 
 -17   3  12    26610.10    25135.26    955.60 o 
 -15   3  12    12880.16    14158.41    940.22 o 
 -13   3  12    47162.47    46948.59   1834.47 o 
 -11   3  12      734.74      474.31    230.90 o 
  -9   3  12     5893.70     5390.56    390.05 o 
  -7   3  12    51002.43    48090.57   1582.58 o 
  -5   3  12    62676.55    66547.41   1968.51 o 
  -3   3  12     4977.10     4837.89    472.55 o 
  -1   3  12      379.34       70.45    242.23 o 
   1   3  12   173511.63   172318.75   3211.38 o 
   3   3  12     4384.95     4171.43    373.75 o 
   5   3  12   179629.50   177802.94   3310.35 o 
   7   3  12    42035.25    42662.86   1188.45 o 
   9   3  12     3042.65     3095.33    268.36 o 
  11   3  12     9210.25     9737.55    871.27 o 
  13   3  12     1487.16      854.75    518.14 o 
  15   3  12    48270.82    46211.96   1079.51 o 
  17   3  12    18132.62    18797.30    824.80 o 
  19   3  12    64736.43    66013.18   1881.19 o 
  21   3  12     3968.15     3182.31    509.86 o 
  23   3  12     6656.88     8134.01    624.50 o 
  25   3  12     1111.33     1453.71    623.65 o 
  27   3  12     1012.92     1027.16    563.53 o 
  29   3  12     2697.52     2514.44    692.77 o 
  31   3  12      100.81     -376.04    605.31 o 
  33   3  12    23573.72    25526.52   2524.41 o 
  35   3  12      844.92      431.38    894.85 o 
  37   3  12    16254.51    18178.83   2327.35 o 
 -38   4  12       50.02        4.82   1213.19 o 
 -36   4  12     1491.79     3227.63   1374.06 o 
 -34   4  12     3322.61     1500.49   1180.36 o 
 -32   4  12      383.31      907.58   1099.04 o 
 -30   4  12    18063.28    18804.55   1786.55 o 
 -28   4  12      139.64      485.14    972.45 o 
 -26   4  12    16076.48    16348.10   1583.29 o 
 -24   4  12      124.91      391.91    860.35 o 
 -22   4  12    47450.98    47038.64   3504.33 o 
 -20   4  12    12702.81    13609.62   1148.10 o 
 -18   4  12    16903.67    17202.01    855.25 o 
 -16   4  12    16120.68    15091.60    780.13 o 
 -14   4  12     6830.66     6902.33    532.20 o 
 -12   4  12     1136.51     1365.96    297.47 o 
 -10   4  12    10515.13    10049.04    726.34 o 
  -8   4  12     4789.37     4739.52    553.45 o 
  -6   4  12     9702.61     9791.63    476.89 o 
  -4   4  12    33592.43    33522.56    919.03 o 
  -2   4  12     4171.83     4058.98    399.07 o 
   0   4  12      153.36      580.35    364.21 o 
   2   4  12    55002.70    53978.35   1356.96 o 
   4   4  12    39700.77    40560.19   1139.72 o 
   6   4  12      323.95       12.92    319.23 o 
   8   4  12     3742.39     4415.41    920.11 o 
  10   4  12    50077.89    48826.67   1806.07 o 
  12   4  12    12308.77    12832.89    969.93 o 
  14   4  12     1830.59     1923.62    666.94 o 
  16   4  12     8742.71     8664.14    951.33 o 
  18   4  12     1462.69     1303.40    700.77 o 
  20   4  12    12429.97    14006.03   2315.76 o 
  22   4  12     1304.17     1686.03    683.13 o 
  24   4  12      292.15      -96.63    703.52 o 
  26   4  12      572.44      755.51    726.88 o 
  28   4  12    15319.84    16897.64   1238.78 o 
  30   4  12        1.69       16.91    777.64 o 
  32   4  12     2782.88     2487.43   1079.28 o 
  34   4  12     8949.10     8601.25   1180.07 o 
  36   4  12      802.31     1599.71   1643.00 o 
 -35   5  12     1483.23     1359.22   1337.43 o 
 -33   5  12      818.98     -766.21   1298.33 o 
 -31   5  12     3786.40     4803.83   1411.37 o 
 -29   5  12     2003.26     2635.19   1289.01 o 
 -27   5  12      469.71      893.70   1111.48 o 
 -25   5  12     1045.39     1014.28   1907.87 o 
 -23   5  12    18490.29    17964.46   1740.11 o 
 -21   5  12     6518.07     8320.02   2306.85 o 
 -19   5  12    17735.60    16472.81   1042.66 o 
 -17   5  12       82.36      260.50    413.27 o 
 -15   5  12    12526.32    11893.98    656.85 o 
 -13   5  12    25199.54    26502.09   1550.85 o 
 -11   5  12       31.97      393.10    483.03 o 
  -9   5  12     6934.62     8271.56    968.41 o 
  -7   5  12    43288.77    44233.29   1496.50 o 
  -5   5  12    74116.58    74604.98   1862.74 o 
  -3   5  12      788.88      480.77    434.61 o 
  -1   5  12     6467.63     5776.03    751.13 o 
   1   5  12    25776.83    25005.05    854.79 o 
   3   5  12       48.27       36.52    351.41 o 
   5   5  12    11676.27    12455.38    718.79 o 
   7   5  12     1546.53     1524.51    547.99 o 
   9   5  12     8444.52     8692.25    923.22 o 
  11   5  12    25818.60    22555.88   2996.58 o 
  13   5  12     4274.03     3587.58    791.50 o 
  15   5  12     2450.20     2276.34    781.88 o 
  17   5  12    20915.07    22436.13   2375.64 o 
  19   5  12    25238.76    24026.98   1520.06 o 
  21   5  12      341.03      169.07    677.97 o 
  23   5  12     3087.83     2681.80    832.71 o 
  25   5  12    26238.50    28159.39   1520.92 o 
  27   5  12    19957.18    20116.37   1375.55 o 
  29   5  12      691.03     1520.14    912.90 o 
  31   5  12       80.15      531.70    865.88 o 
  33   5  12       74.52      725.89    935.35 o 
 -32   6  12     3113.59     1311.74   3044.95 o 
 -30   6  12      195.08      687.01   1314.96 o 
 -28   6  12     5712.02     2591.91   1911.75 o 
 -26   6  12     1956.72     2328.16   1234.10 o 
 -24   6  12     5189.10     7069.12   1536.66 o 
 -22   6  12     1973.11     1207.28   1139.05 o 
 -20   6  12     8707.39     9862.85   1600.89 o 
 -18   6  12     2008.14     2796.72   1090.22 o 
 -16   6  12     3113.55     4101.22    963.28 o 
 -14   6  12    10347.06    12059.49   1172.54 o 
 -12   6  12     5278.10     5359.95    900.28 o 
 -10   6  12    22442.99    25011.71   1276.71 o 
  -8   6  12     7597.12     7915.89    887.16 o 
  -6   6  12     9093.15     8056.17    741.56 o 
  -4   6  12      905.19      514.44    508.82 o 
  -2   6  12      281.20      465.74    491.56 o 
   0   6  12    34872.92    37856.54   1299.90 o 
   2   6  12     4718.40     3931.65    594.99 o 
   4   6  12     5065.95     5605.26    948.79 o 
   6   6  12     7019.15     8200.09    845.08 o 
   8   6  12     2640.39     3148.65    984.00 o 
  10   6  12     7132.75     6564.37    982.33 o 
  12   6  12    19637.92    17505.87   1332.12 o 
  14   6  12      608.45      387.85    723.97 o 
  16   6  12     6736.41     8530.33   1105.27 o 
  18   6  12    11837.00    12778.70   2173.27 o 
  20   6  12    16683.44    18313.95   1308.87 o 
  22   6  12     3381.45     3587.84   1697.22 o 
  24   6  12      767.80      538.39    840.67 o 
  26   6  12      897.37      987.72    847.68 o 
  28   6  12      210.99     -845.63    845.63 o 
 -25   7  12    11254.04    14568.04   2019.00 o 
 -23   7  12     2127.42     2574.61   1748.28 o 
 -21   7  12     4607.32     3804.80   3291.54 o 
 -19   7  12      658.29      158.96   1205.06 o 
 -17   7  12     5525.59     5580.31   1414.76 o 
 -15   7  12     2199.90     2538.28    991.90 o 
 -13   7  12      446.85      627.27    843.81 o 
 -11   7  12      619.48      413.65    664.67 o 
  -9   7  12     1984.26     2382.35    700.32 o 
  -7   7  12     2841.38     4131.44    745.88 o 
  -5   7  12     1457.73     1480.01    645.67 o 
  -3   7  12     6150.76     6523.57    920.67 o 
  -1   7  12     6061.97     5825.03    737.58 o 
   1   7  12     5749.09     6844.31   1297.30 o 
   3   7  12      318.78     1493.11    871.51 o 
   5   7  12    15640.01    15774.23   1384.41 o 
   7   7  12    10394.86    10274.31   1522.90 o 
   9   7  12     1597.00      783.73   2060.82 o 
  11   7  12       42.59     -751.14   1094.74 o 
  13   7  12     3904.60     4648.19    918.10 o 
  15   7  12      991.59      248.16    795.40 o 
  17   7  12      121.53      533.09    813.76 o 
  19   7  12      569.22      599.81    883.29 o 
  21   7  12       60.25     -369.55    825.71 o 
  23   7  12      916.30    -1047.37   1047.37 o 
 -16   8  12     6339.67     6273.05   1582.57 o 
 -14   8  12      147.39      982.03   1033.44 o 
 -12   8  12     1153.39     -309.58    930.52 o 
 -10   8  12      201.91      948.44   1198.16 o 
  -8   8  12     3747.91     2807.68   1073.55 o 
  -6   8  12      369.60     1835.85    840.18 o 
  -4   8  12     6743.87     8755.55   1088.18 o 
  -2   8  12      701.08      197.63    931.65 o 
   0   8  12      445.84     -148.54    897.92 o 
   2   8  12     5374.33     6551.46   1192.05 o 
   4   8  12      232.87     -339.38    909.20 o 
   6   8  12     1175.48      479.50   1261.76 o 
   8   8  12       75.78     1542.95   1012.14 o 
  10   8  12    10970.17     8842.64   1367.88 o 
  12   8  12      665.93     1072.22   1065.68 o 
  14   8  12     3541.60     4025.72   1245.44 o 
 -43   1  13      142.08      609.03    823.50 o 
 -41   1  13        0.28     -253.00    746.57 o 
 -39   1  13     1986.29     1296.60    776.57 o 
 -37   1  13      595.80      280.60    590.02 o 
 -35   1  13     8464.78     9351.56    836.74 o 
 -33   1  13      474.69      666.15    498.39 o 
 -31   1  13     2614.60     2361.07    486.71 o 
 -29   1  13     7869.40     8294.29    573.45 o 
 -27   1  13     2331.09     1531.04    389.20 o 
 -25   1  13     4494.44     4323.59    445.74 o 
 -23   1  13     1495.86     2123.43    351.89 o 
 -21   1  13     3044.23     3438.30    353.58 o 
 -19   1  13     1073.02     1019.91    269.24 o 
 -17   1  13    14526.45    14185.75    558.74 o 
 -15   1  13    32589.39    32005.88    756.65 o 
 -13   1  13    53534.89    53846.67   1070.89 o 
 -11   1  13     1361.43     1504.82    214.52 o 
  -9   1  13    13300.96    12040.86    338.44 o 
  -7   1  13      964.54      538.64    136.89 o 
  -5   1  13    20122.14    19950.25    427.36 o 
  -3   1  13   135385.97   137747.84   1955.97 o 
  -1   1  13      160.49      -80.27    144.68 o 
   1   1  13    21001.76    21093.05    368.44 o 
   3   1  13   103220.61   106619.70   1317.99 o 
   5   1  13    23414.14    25424.54    451.35 o 
   7   1  13   160545.70   167433.72   2118.65 o 
   9   1  13    57528.17    59631.29    880.98 o 
  11   1  13     5800.35     6687.43    364.03 o 
  13   1  13    24781.25    24367.53    501.27 o 
  15   1  13     1405.93      928.12    192.27 o 
  17   1  13    53217.91    49582.33    984.90 o 
  19   1  13    31232.21    31781.84    809.46 o 
  21   1  13      115.28     -103.01    231.72 o 
  23   1  13    15644.28    15988.50    588.43 o 
  25   1  13       87.08      319.51    364.10 o 
  27   1  13     5743.06     7143.19    626.21 o 
  29   1  13    11612.88    11204.00    847.69 o 
  31   1  13      389.86     -403.59    542.05 o 
  33   1  13       44.13      177.45    599.45 o 
  35   1  13    14500.38    16241.41   1586.43 o 
  37   1  13      129.99       49.15    691.45 o 
  39   1  13     4835.29     3555.72    851.94 o 
 -42   2  13      342.10      381.80    769.02 o 
 -40   2  13     3357.44     3160.31    734.11 o 
 -38   2  13     6093.83     6610.44    913.87 o 
 -36   2  13     1065.18     1176.32    587.61 o 
 -34   2  13     3716.78     4474.23    655.69 o 
 -32   2  13       62.76     -471.30    471.30 o 
 -30   2  13      259.65        8.50    438.94 o 
 -28   2  13     1759.46      482.34    444.14 o 
 -26   2  13    18228.09    17899.92   1250.97 o 
 -24   2  13     6385.74     6522.71    511.60 o 
 -22   2  13    11646.28    11468.41    542.56 o 
 -20   2  13    11157.07    10642.76    653.74 o 
 -18   2  13    27223.00    27424.27    643.92 o 
 -16   2  13     5255.83     4804.98    277.99 o 
 -14   2  13     2322.79     2808.43    208.43 o 
 -12   2  13    25143.01    25296.44    521.88 o 
 -10   2  13       28.52       53.47    126.34 o 
  -8   2  13    16742.44    16150.82    361.24 o 
  -6   2  13    49607.70    51057.91   1523.08 o 
  -4   2  13     1820.78     1981.40    264.13 o 
  -2   2  13     4602.73     4137.58    372.42 o 
   0   2  13    13511.43    13999.40    341.54 o 
   2   2  13     7032.76     8365.35    246.64 o 
   4   2  13     1372.69     1598.54    173.61 o 
   6   2  13    99509.52   102182.46   1426.09 o 
   8   2  13    18330.87    23102.83    470.90 o 
  10   2  13    46959.07    50677.39    884.09 o 
  12   2  13    33543.22    33842.81    742.72 o 
  14   2  13     7979.52     8493.42    426.32 o 
  16   2  13    14957.72    15429.89    494.71 o 
  18   2  13      291.83       21.29    232.20 o 
  20   2  13      273.35     -137.85    276.34 o 
  22   2  13      987.51      985.54    311.44 o 
  24   2  13     2861.24     2982.95    525.55 o 
  26   2  13    21410.92    20885.48    711.02 o 
  28   2  13     2822.19     3114.55    421.19 o 
  30   2  13     1807.66     2924.04    542.62 o 
  32   2  13     2703.87     2327.30    848.59 o 
  34   2  13      308.65      552.39    622.10 o 
  36   2  13     1641.71     1834.66    677.16 o 
  38   2  13     2632.65     3932.15    767.45 o 
  40   2  13      671.56      369.05   1938.35 o 
 -41   3  13      982.24      -30.06   2159.45 o 
 -39   3  13      470.82     1482.77   1214.74 o 
 -37   3  13     4041.50     5179.00   1350.00 o 
 -35   3  13      907.36     1197.46   1441.30 o 
 -33   3  13       59.86     -287.82   1188.06 o 
 -31   3  13     1839.44     2150.10   1057.30 o 
 -29   3  13       23.84      110.35    890.33 o 
 -27   3  13     5060.55     6905.20   1173.88 o 
 -25   3  13     9492.25     8466.19   1531.62 o 
 -23   3  13    11354.41    12770.40    988.48 o 
 -21   3  13      115.66     -499.35    499.35 o 
 -19   3  13    17837.23    18516.21   1088.00 o 
 -17   3  13     3442.99     3914.98    755.20 o 
 -15   3  13     4289.61     4382.64    458.63 o 
 -13   3  13    22042.08    21367.14    837.05 o 
 -11   3  13     4759.62     4321.23    343.68 o 
  -9   3  13     3776.59     4226.64    434.30 o 
  -7   3  13     4410.22     4512.78    589.31 o 
  -5   3  13    29280.97    28371.88    855.42 o 
  -3   3  13     1758.22     1547.84    380.31 o 
  -1   3  13     3862.36     3025.70    339.78 o 
   1   3  13    15313.90    15413.55    844.81 o 
   3   3  13     4627.10     5175.82    406.56 o 
   5   3  13     2183.46     2180.69    332.78 o 
   7   3  13     6587.37     6000.41    423.49 o 
   9   3  13     3695.11     3712.68    315.06 o 
  11   3  13       41.09       23.76    313.24 o 
  13   3  13    29395.52    31329.60   1357.02 o 
  15   3  13     5950.92     6000.42    480.19 o 
  17   3  13    11340.63    11406.43   1133.61 o 
  19   3  13    12828.15    12871.74    723.18 o 
  21   3  13    13128.67    12264.34    741.34 o 
  23   3  13      710.28      332.88    453.07 o 
  25   3  13      570.73      457.39    826.73 o 
  27   3  13     3410.00     3130.29    652.22 o 
  29   3  13     3725.80     2598.50    660.71 o 
  31   3  13      230.73     -616.63    616.63 o 
  33   3  13     5764.50     4325.16   1046.94 o 
  35   3  13      939.74      898.80    954.50 o 
  37   3  13     1913.29     1134.22   1349.70 o 
 -38   4  13      114.70     -650.28   1727.78 o 
 -36   4  13     5950.81     4640.24   1428.84 o 
 -34   4  13     3872.89     5466.42   1382.92 o 
 -32   4  13     2112.61     3110.63   1251.08 o 
 -30   4  13     6084.74     6890.91   2603.31 o 
 -28   4  13    13582.08    14070.93   1575.05 o 
 -26   4  13     5303.47     5712.25   1518.32 o 
 -24   4  13      142.86     -627.18    763.54 o 
 -22   4  13     4617.81     5748.76   1106.46 o 
 -20   4  13     3274.95     2929.54    683.48 o 
 -18   4  13     4748.41     4096.17    676.65 o 
 -16   4  13    42468.73    46345.25   1996.70 o 
 -14   4  13       49.79      -14.57    372.40 o 
 -12   4  13    31181.29    31593.70   1134.30 o 
 -10   4  13    17001.21    17983.62   1061.18 o 
  -8   4  13     3134.25     3398.87    625.12 o 
  -6   4  13    30753.71    31749.55   1347.68 o 
  -4   4  13    26540.88    27549.32    905.27 o 
  -2   4  13     6668.73     5976.81    481.56 o 
   0   4  13    23640.09    22541.10    826.35 o 
   2   4  13     6828.10     7560.02    642.96 o 
   4   4  13    41490.59    41238.15   1146.85 o 
   6   4  13     3034.71     3222.48    803.01 o 
   8   4  13     5229.69     4937.02    687.31 o 
  10   4  13      997.72     1700.64    603.22 o 
  12   4  13        7.44      564.42    584.09 o 
  14   4  13     2254.45     2858.54    714.06 o 
  16   4  13    50130.56    51543.92   1999.28 o 
  18   4  13      134.81       84.17    630.47 o 
  20   4  13     9368.20     7610.65    959.29 o 
  22   4  13     1032.34      685.93    635.04 o 
  24   4  13     3839.98     3373.79    786.55 o 
  26   4  13     6922.89     6265.78    920.05 o 
  28   4  13      815.24     1268.88    795.72 o 
  30   4  13     3217.52     2012.15    853.29 o 
  32   4  13      996.57     -442.15    813.10 o 
  34   4  13      969.67      577.86   1342.30 o 
  36   4  13     2735.95     4100.42   1615.63 o 
 -35   5  13      256.63      156.07   1263.14 o 
 -33   5  13     4971.08     3894.84   1481.08 o 
 -31   5  13        9.23       75.70   1156.45 o 
 -29   5  13       25.99       13.76   1099.03 o 
 -27   5  13     3155.43      903.13   1108.07 o 
 -25   5  13     5266.19     5280.22   1383.67 o 
 -23   5  13     1055.29     -416.13   1595.90 o 
 -21   5  13      798.35     1011.76   1005.40 o 
 -19   5  13     1445.52     1993.04    609.64 o 
 -17   5  13      136.92        5.50    555.08 o 
 -15   5  13     2524.95     2387.72    466.78 o 
 -13   5  13      342.91      702.55    354.33 o 
 -11   5  13     8136.13     9813.94    955.63 o 
  -9   5  13     8549.47     8517.95    972.74 o 
  -7   5  13    27334.77    29411.70   1244.96 o 
  -5   5  13     8827.33    10072.15   1037.03 o 
  -3   5  13       37.14      -79.17    401.37 o 
  -1   5  13     8581.74     7859.98    883.64 o 
   1   5  13     5606.16     6076.87   1043.40 o 
   3   5  13     2106.65     2109.57    471.57 o 
   5   5  13    17041.91    18050.00    843.02 o 
   7   5  13     4987.61     6095.68    814.02 o 
   9   5  13     6738.26     7217.03   1292.52 o 
  11   5  13    22422.87    25596.45   1433.33 o 
  13   5  13    15152.87    16941.67   1225.31 o 
  15   5  13     1811.96     1296.66    761.83 o 
  17   5  13     3089.08     2689.23    869.42 o 
  19   5  13     9235.45     9592.90   1486.55 o 
  21   5  13     4284.84     4995.55   1088.09 o 
  23   5  13     5636.87     5234.04   1331.62 o 
  25   5  13     2646.65     2593.65    841.07 o 
  27   5  13      825.72      964.66    794.45 o 
  29   5  13      237.76      -28.99    829.20 o 
  31   5  13     6587.46     8130.30   1151.65 o 
  33   5  13      255.83      140.97   1029.58 o 
 -32   6  13      795.08     1162.50   1393.84 o 
 -30   6  13     1668.35      265.40   1306.80 o 
 -28   6  13       47.97      285.14   1231.00 o 
 -26   6  13     7575.11     8127.51   1587.37 o 
 -24   6  13      986.72      278.94   1117.47 o 
 -22   6  13      459.02      473.23   1664.06 o 
 -20   6  13      165.29       85.61   1062.10 o 
 -18   6  13    14777.54    15986.91   3607.95 o 
 -16   6  13      143.08     -833.67    913.82 o 
 -14   6  13     1407.72     1312.91    819.02 o 
 -12   6  13      930.08     1422.07    656.63 o 
 -10   6  13     2239.86     1928.90    663.37 o 
  -8   6  13      208.04      463.92    553.49 o 
  -6   6  13    20370.86    20316.46   1007.83 o 
  -4   6  13       86.57      441.56    507.43 o 
  -2   6  13     1147.78      120.49    639.28 o 
   0   6  13     3996.24     3286.70    700.25 o 
   2   6  13     1533.78     1709.58    616.25 o 
   4   6  13     1115.78      342.59    794.66 o 
   6   6  13    10080.21    10745.55   1024.52 o 
   8   6  13     1782.27      633.14    727.80 o 
  10   6  13    11380.50    12029.77   1995.82 o 
  12   6  13      436.90       24.37    776.46 o 
  14   6  13     9628.38     9591.74   1149.78 o 
  16   6  13     1506.42      360.11    834.62 o 
  18   6  13     2549.67     1252.77    779.51 o 
  20   6  13       37.72      655.09    852.61 o 
  22   6  13       48.42     -747.55    775.91 o 
  24   6  13       91.75      221.92    802.74 o 
  26   6  13     1184.80     1584.56    931.92 o 
  28   6  13      138.29     -879.91   1193.33 o 
 -25   7  13      777.25     -477.19   1984.34 o 
 -23   7  13     2022.34     2293.98   1695.09 o 
 -21   7  13      186.72    -1140.02   1140.02 o 
 -19   7  13     2939.19     3564.73   1406.86 o 
 -17   7  13      600.79     -184.63   1092.81 o 
 -15   7  13     2774.65     2582.78   1260.82 o 
 -13   7  13      257.09     1041.51   1410.26 o 
 -11   7  13     1245.88     2577.74    841.19 o 
  -9   7  13      128.83     1361.00    759.63 o 
  -7   7  13        6.83      210.21    655.79 o 
  -5   7  13      134.97       87.52    678.59 o 
  -3   7  13     1582.08      492.84    730.56 o 
  -1   7  13     1379.97      740.91    644.35 o 
   1   7  13    13774.06    15567.40   1365.96 o 
   3   7  13     6529.76     7012.30   1206.65 o 
   5   7  13      387.53      879.92    857.82 o 
   7   7  13      882.60     1273.91   2163.33 o 
   9   7  13     3198.41     1217.99   1319.94 o 
  11   7  13      398.55     2287.50   1257.53 o 
  13   7  13       58.83     -964.79    964.79 o 
  15   7  13    13198.26    14567.93   1253.73 o 
  17   7  13      680.80      698.06    860.10 o 
  19   7  13       54.16     -855.97    855.97 o 
  21   7  13     3058.30     1391.52    928.30 o 
 -16   8  13       87.40      848.14   2704.72 o 
 -14   8  13      372.68     1099.26   1041.81 o 
 -12   8  13     3042.32     2049.30   1090.70 o 
 -10   8  13      276.08      407.18    915.07 o 
  -8   8  13     9997.37     9051.48   1299.33 o 
  -6   8  13      194.11     1290.86    817.23 o 
  -4   8  13     7346.00     7716.45   1246.55 o 
  -2   8  13       47.68     1063.60    961.72 o 
   0   8  13     6981.39     7454.74   1247.26 o 
   2   8  13     3642.38     4231.41   1133.69 o 
   4   8  13     4387.50     5587.62   1785.50 o 
   6   8  13      978.44     1894.98   1325.16 o 
   8   8  13       18.41     -416.92   1193.30 o 
  10   8  13     2362.75     1501.96   1166.93 o 
  12   8  13     4759.75     4965.60   1200.31 o 
 -44   0  14       15.20     2302.97   1407.49 o 
 -42   0  14    13636.63    13175.03   1946.11 o 
 -40   0  14      707.24     1397.91   1040.26 o 
 -38   0  14    21811.15    26179.68   3073.77 o 
 -36   0  14     6975.63     5972.71   1127.98 o 
 -34   0  14       40.64      176.95    643.89 o 
 -32   0  14    43199.55    45892.86   1766.53 o 
 -30   0  14     2856.13     1952.56    638.02 o 
 -28   0  14    37858.20    39383.20   1525.18 o 
 -26   0  14    42515.40    45042.76   1584.64 o 
 -24   0  14    12260.37    11689.79    798.24 o 
 -22   0  14     2063.94     1799.22    463.46 o 
 -20   0  14      147.22      109.40    403.66 o 
 -18   0  14     1123.83      797.48    480.49 o 
 -16   0  14    13744.58    13630.06    714.29 o 
 -14   0  14   331981.91   319406.59   7016.35 o 
 -12   0  14    47831.18    45584.05   1142.77 o 
 -10   0  14     1065.88     1202.58    243.92 o 
  -8   0  14    41020.52    41975.20   1199.41 o 
  -6   0  14   209285.42   213094.70   4101.70 o 
  -4   0  14    21267.93    22828.50    662.71 o 
  -2   0  14    63831.43    66326.90   1295.38 o 
   0   0  14   117010.62   119211.11   2435.60 o 
   2   0  14     2390.48     2586.21    394.84 o 
   4   0  14   114819.87   115768.70   2166.50 o 
   6   0  14   194258.66   185318.95   3318.49 o 
   8   0  14     5954.33     5181.17    299.66 o 
  10   0  14    22122.46    25354.22    654.18 o 
  12   0  14    14718.43    14100.59    539.68 o 
  14   0  14    13065.73    12694.24    601.92 o 
  16   0  14    65886.42    61571.90   1664.82 o 
  18   0  14   215070.77   214310.42   3918.42 o 
  20   0  14    35032.04    33659.19    876.33 o 
  22   0  14    67973.27    67962.49   2008.51 o 
  24   0  14     1896.01     3179.74    853.92 o 
  26   0  14    36553.88    33855.77   1845.36 o 
  28   0  14      286.16      492.20    787.25 o 
  30   0  14      961.98     1662.85    871.89 o 
  32   0  14     1707.07     -285.18    849.57 o 
  34   0  14     1355.64     2704.04   1032.54 o 
  36   0  14     8935.92     8021.34   1362.47 o 
  38   0  14    15183.14    19219.90   4403.13 o 
  40   0  14     2268.71     1758.37   1180.82 o 
 -43   1  14      154.42     -169.46    794.35 o 
 -41   1  14     1842.90     2155.98   1020.94 o 
 -39   1  14       31.80       42.39    832.57 o 
 -37   1  14    19511.31    20939.68   1132.11 o 
 -35   1  14     1597.87      929.26    587.13 o 
 -33   1  14       48.43     -269.92    512.85 o 
 -31   1  14     3347.01     4230.33    528.11 o 
 -29   1  14    12419.86    13841.48    847.78 o 
 -27   1  14      102.21     -167.70    339.62 o 
 -25   1  14      709.31      516.79    348.21 o 
 -23   1  14    83421.28    84587.75   1669.47 o 
 -21   1  14     3523.04     4149.60    376.54 o 
 -19   1  14    57243.42    58051.94   1204.96 o 
 -17   1  14     2607.77     2536.37    293.81 o 
 -15   1  14    13726.01    14270.88    485.36 o 
 -13   1  14    60754.03    63075.97   1219.64 o 
 -11   1  14      187.18      312.02    182.48 o 
  -9   1  14     8574.09     9208.11    306.97 o 
  -7   1  14     4003.37     3851.79    303.90 o 
  -5   1  14   130856.26   130264.60   1761.73 o 
  -3   1  14    61658.87    61608.67    929.88 o 
  -1   1  14    18334.47    18130.13    388.77 o 
   1   1  14    14594.81    14509.43    299.88 o 
   3   1  14     7781.50     6960.48    214.81 o 
   5   1  14   110165.16   110062.41   1384.70 o 
   7   1  14    31988.05    33562.11    572.77 o 
   9   1  14    60978.30    60992.10    907.23 o 
  11   1  14    54050.17    58602.56    895.43 o 
  13   1  14    63524.11    62565.93    912.34 o 
  15   1  14    19888.10    20073.27    475.50 o 
  17   1  14      647.01      776.90    232.77 o 
  19   1  14    26912.67    27001.39   1090.16 o 
  21   1  14     1738.79      992.94    300.39 o 
  23   1  14     2221.22     1963.34    340.37 o 
  25   1  14     1936.91     1428.86    542.67 o 
  27   1  14    44919.78    45053.16   1332.60 o 
  29   1  14    14409.19    14807.10    834.15 o 
  31   1  14    12844.09    13222.14   1272.67 o 
  33   1  14      222.42      -20.31    607.20 o 
  35   1  14     8676.63     9596.89    950.46 o 
  37   1  14     3746.33     2514.57   1280.53 o 
  39   1  14     2033.18     3783.73    846.89 o 
 -42   2  14      152.66     -405.17   1130.41 o 
 -40   2  14     4798.72     5292.13    942.67 o 
 -38   2  14     2304.18     2853.47    682.74 o 
 -36   2  14    25293.90    27575.57   1225.22 o 
 -34   2  14    13871.17    16025.43   1260.84 o 
 -32   2  14      211.88      422.56    506.80 o 
 -30   2  14    23409.02    20839.28   1552.93 o 
 -28   2  14    28164.18    24323.57    923.92 o 
 -26   2  14     6355.52     6228.92    528.66 o 
 -24   2  14    23561.96    22995.61   1138.38 o 
 -22   2  14    52706.87    51619.73   1284.06 o 
 -20   2  14    19087.27    17944.92    692.54 o 
 -18   2  14     8055.89     9326.99    434.99 o 
 -16   2  14    17114.09    17168.98    490.66 o 
 -14   2  14     1247.31     1483.79    208.74 o 
 -12   2  14     2165.79     2496.78    198.96 o 
 -10   2  14      706.27      342.46    143.88 o 
  -8   2  14     2589.68     2380.03    206.77 o 
  -6   2  14      125.93      -76.51    183.83 o 
  -4   2  14   428860.13   432459.81   5716.72 o 
  -2   2  14    80537.37    83011.06   1246.20 o 
   0   2  14    43845.20    46159.10    770.65 o 
   2   2  14     3007.78     3323.45    242.45 o 
   4   2  14   121915.81   118508.81   1617.12 o 
   6   2  14    36397.04    36908.54    639.97 o 
   8   2  14    26387.19    27408.41    538.01 o 
  10   2  14    76293.23    77544.66   1156.59 o 
  12   2  14    30227.89    28884.75    684.73 o 
  14   2  14    28774.55    27526.91    691.07 o 
  16   2  14    23983.33    25286.94    831.46 o 
  18   2  14     2673.47     2007.43    293.09 o 
  20   2  14     2865.00     3094.59    513.92 o 
  22   2  14    35392.33    34070.57   1013.16 o 
  24   2  14     4605.15     4673.69    422.52 o 
  26   2  14      622.10      962.78    356.06 o 
  28   2  14    70028.22    74824.52   1579.39 o 
  30   2  14     1609.36     1683.41    519.18 o 
  32   2  14     2102.23     1698.85    537.16 o 
  34   2  14       16.12     -586.25    586.25 o 
  36   2  14    20180.22    19527.66   1138.31 o 
  38   2  14       43.47       94.43    670.44 o 
 -41   3  14      866.64      957.53   1210.79 o 
 -39   3  14      230.54      151.55   1188.64 o 
 -37   3  14     1256.16     1380.11   1190.07 o 
 -35   3  14     3247.76     4908.43   1956.64 o 
 -33   3  14    11680.25    11368.49   1434.21 o 
 -31   3  14     2656.14     1799.10   1121.56 o 
 -29   3  14     6965.69     6775.17   1195.60 o 
 -27   3  14    32397.31    29123.61   1872.67 o 
 -25   3  14       14.24      475.20    762.05 o 
 -23   3  14      845.69      539.58    600.65 o 
 -21   3  14     3313.57     2823.70    690.39 o 
 -19   3  14    15880.65    14757.95    993.83 o 
 -17   3  14    24846.91    25158.81    980.54 o 
 -15   3  14    41419.07    39855.25   1237.59 o 
 -13   3  14   206374.23   200240.44   4225.42 o 
 -11   3  14    28713.92    27540.44    943.53 o 
  -9   3  14     6678.41     5762.50    516.36 o 
  -7   3  14    17220.54    18498.32    995.94 o 
  -5   3  14    21791.93    21962.03    764.10 o 
  -3   3  14    11718.32    12249.83    948.99 o 
  -1   3  14      346.64      273.15    205.52 o 
   1   3  14    36761.90    38231.93   1006.19 o 
   3   3  14    15005.93    16997.86    648.40 o 
   5   3  14   120939.16   120340.05   2386.35 o 
   7   3  14    17815.85    19513.23    572.01 o 
   9   3  14    13375.29    13780.07    536.85 o 
  11   3  14     4775.19     4459.71    475.66 o 
  13   3  14    41160.10    43033.46   1004.64 o 
  15   3  14      618.65      754.77    410.62 o 
  17   3  14      790.88     1057.04    354.72 o 
  19   3  14    55256.28    56001.91   1318.60 o 
  21   3  14     1967.00     2140.35    532.55 o 
  23   3  14    14061.35    13278.99    847.03 o 
  25   3  14      975.09      754.50    559.63 o 
  27   3  14     6598.49     6169.67    751.05 o 
  29   3  14     2907.71     2602.53    674.83 o 
  31   3  14      723.29     1149.95    752.62 o 
  33   3  14     2730.47     2546.50    983.81 o 
  35   3  14     2339.15     3652.47   1054.49 o 
  37   3  14    12161.29    11823.80   2337.88 o 
 -38   4  14     7097.78     7104.52   1596.57 o 
 -36   4  14     6667.20     5755.82   1477.61 o 
 -34   4  14       24.86      563.21   1325.48 o 
 -32   4  14     1439.32     2496.59   1158.46 o 
 -30   4  14       19.06      869.50   1077.73 o 
 -28   4  14     7245.31     6554.79   1303.16 o 
 -26   4  14     3857.09     1892.39    999.28 o 
 -24   4  14      408.94     1147.92    960.17 o 
 -22   4  14    29494.90    29290.73   1910.52 o 
 -20   4  14     1473.19     1969.71    897.11 o 
 -18   4  14    28236.11    28292.79   1112.60 o 
 -16   4  14    26446.68    27497.07   1065.48 o 
 -14   4  14    44539.98    45495.36   1384.02 o 
 -12   4  14     1848.19     1754.52    382.86 o 
 -10   4  14    15116.42    16683.62    718.27 o 
  -8   4  14    27162.77    24223.12   1279.15 o 
  -6   4  14    52636.56    55010.09   1865.78 o 
  -4   4  14    28519.91    28030.41   1099.53 o 
  -2   4  14     4631.64     4341.88    453.22 o 
   0   4  14     2377.86     2706.47    461.58 o 
   2   4  14      439.65     -168.00    380.97 o 
   4   4  14     5191.80     4984.01    479.34 o 
   6   4  14      607.46      748.65    355.89 o 
   8   4  14     1606.24     1550.32    568.27 o 
  10   4  14    75436.73    75695.57   2422.04 o 
  12   4  14    16496.51    15799.10   1104.23 o 
  14   4  14    13031.60    12683.96   1415.00 o 
  16   4  14     3331.97     2976.14    765.18 o 
  18   4  14    10991.99     9538.71   1011.58 o 
  20   4  14       65.74      860.93    762.81 o 
  22   4  14     9030.29     8237.03    972.46 o 
  24   4  14     2674.00     1605.32    750.84 o 
  26   4  14     3447.32     3778.65    892.92 o 
  28   4  14    12253.47    12582.52   1972.68 o 
  30   4  14      469.69      791.60    811.46 o 
  32   4  14     2076.05     2753.18    951.61 o 
  34   4  14      193.10      226.08   1293.26 o 
 -35   5  14      429.79      869.65   1665.72 o 
 -33   5  14     1803.41      -33.98   1261.90 o 
 -31   5  14     2865.65     4295.63   1400.35 o 
 -29   5  14     2511.95     3944.98   1312.17 o 
 -27   5  14     1148.04     1708.36   1227.44 o 
 -25   5  14     5379.33     4877.02   1257.19 o 
 -23   5  14    34484.97    38700.57   2413.17 o 
 -21   5  14     2015.98     3919.28   1108.82 o 
 -19   5  14    27181.03    25525.45   5412.20 o 
 -17   5  14     3039.17     4081.76    816.30 o 
 -15   5  14      996.78     1355.25    456.61 o 
 -13   5  14      895.30      712.21    376.26 o 
 -11   5  14      143.62      155.86    594.62 o 
  -9   5  14        3.27      714.34    608.46 o 
  -7   5  14      971.58     1772.02    663.12 o 
  -5   5  14    53440.93    52279.20   1691.33 o 
  -3   5  14     5778.85     6594.62    942.67 o 
  -1   5  14    33970.24    32342.54   1297.41 o 
   1   5  14     1661.00     1577.08    557.41 o 
   3   5  14    34846.12    35325.44   1158.33 o 
   5   5  14      473.26       12.11    401.94 o 
   7   5  14    18532.07    16751.03   1138.94 o 
   9   5  14    15277.02    18241.46   1612.90 o 
  11   5  14      259.34      648.49    653.06 o 
  13   5  14    19690.47    19298.34   1292.62 o 
  15   5  14    17979.88    17992.66   1301.10 o 
  17   5  14       14.12      241.40    746.91 o 
  19   5  14     1194.43     1061.71    799.96 o 
  21   5  14     1582.95      397.31    704.07 o 
  23   5  14     2713.81     4591.53    900.45 o 
  25   5  14     9258.87    10761.72   1135.09 o 
  27   5  14     4232.19     4374.29    950.57 o 
  29   5  14     8831.39     7583.83   1104.16 o 
  31   5  14     3504.08     3000.60   1006.18 o 
 -32   6  14     6600.59     8252.74   1770.44 o 
 -30   6  14     2315.88     3174.96   1414.02 o 
 -28   6  14    19452.17    15046.31   1916.07 o 
 -26   6  14       66.45     -490.59   1550.46 o 
 -24   6  14     1080.54     1606.67   1477.31 o 
 -22   6  14       22.75     2026.68   1154.64 o 
 -20   6  14     2296.84     3425.05   1206.12 o 
 -18   6  14    11839.00    15687.74   3176.28 o 
 -16   6  14     3678.94     1756.64   1664.61 o 
 -14   6  14    22883.18    25163.38   3009.84 o 
 -12   6  14    10754.11    10649.50   1177.11 o 
 -10   6  14    10254.67    10583.38   1101.20 o 
  -8   6  14     1840.76      678.54    658.24 o 
  -6   6  14      280.35      192.67    580.94 o 
  -4   6  14     8020.77     8170.33    870.16 o 
  -2   6  14     7789.83     5732.38   1269.03 o 
   0   6  14     8792.08     8796.76    856.44 o 
   2   6  14     5009.19     4290.30    848.61 o 
   4   6  14    45715.68    47359.41   2054.17 o 
   6   6  14     5487.24     5599.80    941.94 o 
   8   6  14       15.84      545.12    725.22 o 
  10   6  14        6.50     -166.88    937.63 o 
  12   6  14     6344.91     6189.09   1060.16 o 
  14   6  14      277.36       39.42    777.53 o 
  16   6  14     4076.41     5375.40   1026.57 o 
  18   6  14     4699.65     4222.85   1012.55 o 
  20   6  14     2870.67     2622.94    861.52 o 
  22   6  14    10219.27     9385.50   1152.75 o 
  24   6  14     1330.56     1476.80    890.18 o 
  26   6  14       16.08      427.29    958.34 o 
  28   6  14      187.30      490.56    908.07 o 
 -25   7  14      124.44    -1176.30   1354.30 o 
 -23   7  14      170.93     -557.40   1214.62 o 
 -21   7  14     3023.73     3324.31   1356.77 o 
 -19   7  14     6737.90     7704.66   1565.47 o 
 -17   7  14     1320.77     1474.31   1217.17 o 
 -15   7  14      420.29     1187.66   2816.10 o 
 -13   7  14    18062.43    16261.89   1809.46 o 
 -11   7  14     2150.65     1737.69    811.91 o 
  -9   7  14     1841.23     2586.71    828.24 o 
  -7   7  14       17.96      215.96    682.87 o 
  -5   7  14    13443.56    12347.07   1443.67 o 
  -3   7  14       15.95      -14.67    673.10 o 
  -1   7  14        7.52     1054.08    712.82 o 
   1   7  14      302.71     -274.71    760.62 o 
   3   7  14      971.53     1056.19    855.99 o 
   5   7  14     6392.19     7043.19   1094.42 o 
   7   7  14      320.21      844.06   1140.19 o 
   9   7  14       28.64      535.01   1094.13 o 
  11   7  14     5923.87     2107.13   1743.85 o 
  13   7  14    12162.26    10409.15   3168.52 o 
  15   7  14      255.93     -353.03    927.61 o 
  17   7  14      960.20      808.76    847.66 o 
  19   7  14     5325.07     5535.63   1116.55 o 
  21   7  14     6592.41     5216.28   1093.34 o 
 -16   8  14     1091.44     1139.24   1097.07 o 
 -14   8  14        7.26      592.72   1042.13 o 
 -12   8  14     1928.73     1317.90   1030.48 o 
 -10   8  14      252.17      336.16   1280.94 o 
  -8   8  14     6567.28     6506.48   1029.39 o 
  -6   8  14       63.81     -927.39   1172.22 o 
  -4   8  14     6654.65     7217.61   1231.73 o 
  -2   8  14      254.78     1206.45   1012.91 o 
   0   8  14     1004.51     1861.58   1022.79 o 
   2   8  14     1974.44     2367.59   1279.80 o 
   4   8  14     1672.80     1577.66   1187.65 o 
   6   8  14     2086.69     1711.95   1337.10 o 
   8   8  14       13.54     1647.35   1330.33 o 
  10   8  14    10143.17    11994.96   1491.60 o 
  12   8  14      494.49      629.38   1177.35 o 
 -43   1  15     7156.81     7093.59   2017.31 o 
 -41   1  15      347.36     -863.04    863.04 o 
 -39   1  15      616.59      757.60    754.48 o 
 -37   1  15      825.64     1323.83    658.34 o 
 -35   1  15     1076.09     1009.00    786.54 o 
 -33   1  15      737.03      -59.02    525.34 o 
 -31   1  15    10465.66    12260.76    795.07 o 
 -29   1  15      696.34     1329.67    431.00 o 
 -27   1  15     3998.59     2712.69    442.82 o 
 -25   1  15    14328.74    15602.23    655.01 o 
 -23   1  15    13677.42    14775.68    737.12 o 
 -21   1  15    46822.07    46362.26   1064.48 o 
 -19   1  15     3544.70     3917.50    358.67 o 
 -17   1  15     1093.06      726.14    241.40 o 
 -15   1  15    21385.92    22797.47    628.53 o 
 -13   1  15       10.70      157.01    226.35 o 
 -11   1  15    96881.94    98094.14   1728.00 o 
  -9   1  15     7411.78     8084.28    366.36 o 
  -7   1  15     3357.99     3482.20    213.98 o 
  -5   1  15    48166.62    50028.80    834.74 o 
  -3   1  15      258.85       62.43    131.14 o 
  -1   1  15    34071.56    32336.64    580.91 o 
   1   1  15    59545.37    61305.76    832.95 o 
   3   1  15    25478.46    29079.01    483.46 o 
   5   1  15    10288.28     9569.97    262.20 o 
   7   1  15    17638.75    15697.75    367.31 o 
   9   1  15    45100.79    42397.03    697.98 o 
  11   1  15    23253.63    23350.94    486.57 o 
  13   1  15      146.55      262.58    158.35 o 
  15   1  15     5450.44     4980.44    286.46 o 
  17   1  15    10754.12    11178.65    445.08 o 
  19   1  15      183.49      242.67    243.20 o 
  21   1  15    53898.41    53137.26   1152.78 o 
  23   1  15      943.00      888.74    335.17 o 
  25   1  15     2876.58     2571.89    445.46 o 
  27   1  15    12768.01    12602.77    913.72 o 
  29   1  15       91.70      604.88    538.20 o 
  31   1  15     8902.48     9793.39    879.89 o 
  33   1  15     2001.21     1542.81    676.53 o 
  35   1  15     1234.74      845.08    690.83 o 
  37   1  15     5139.06     4239.77    829.11 o 
  39   1  15      774.27     -529.90    805.58 o 
 -42   2  15        9.86     -713.86    713.86 o 
 -40   2  15     2460.29     2295.20    802.54 o 
 -38   2  15       39.39      255.47    614.13 o 
 -36   2  15      751.74      -74.51    551.24 o 
 -34   2  15     2635.31     3061.27    606.64 o 
 -32   2  15     9033.60     8754.25    739.83 o 
 -30   2  15     5790.37     5391.21    617.71 o 
 -28   2  15      691.75      502.27    474.91 o 
 -26   2  15     4363.38     4548.94    501.99 o 
 -24   2  15     6574.48     5757.79    513.26 o 
 -22   2  15     6985.96     6535.41    568.43 o 
 -20   2  15     9587.30     9747.07    737.98 o 
 -18   2  15    15244.36    13909.67    603.91 o 
 -16   2  15     1548.66     1055.32    195.18 o 
 -14   2  15    45691.82    46048.57    811.48 o 
 -12   2  15     2980.75     2792.02    209.84 o 
 -10   2  15      144.81      140.14    140.68 o 
  -8   2  15     7536.54     7241.45    342.50 o 
  -6   2  15       23.64      -82.42    126.42 o 
  -4   2  15     3950.11     3245.11    220.34 o 
  -2   2  15   237151.97   248784.09   3383.75 o 
   0   2  15      644.66      471.00    141.98 o 
   2   2  15    32202.72    34920.12    575.27 o 
   4   2  15     6570.06     6537.14    243.94 o 
   6   2  15     8806.60     9267.61    376.60 o 
   8   2  15    11174.63    10519.85    328.12 o 
  10   2  15      377.15      269.57    162.16 o 
  12   2  15     6306.30     6576.17    346.21 o 
  14   2  15     2879.66     2999.00    359.12 o 
  16   2  15     3219.81     2983.49    296.33 o 
  18   2  15    29438.98    27227.71    934.57 o 
  20   2  15     3427.18     3064.57    367.39 o 
  22   2  15     4570.04     4376.44    419.94 o 
  24   2  15      216.61      367.67    332.95 o 
  26   2  15     4634.03     4942.57    600.34 o 
  28   2  15       69.08     -154.27    521.07 o 
  30   2  15     4809.33     5740.24    632.99 o 
  32   2  15     3930.58     4351.14    624.07 o 
  34   2  15      592.62      427.10    600.92 o 
  36   2  15     3707.87     4699.92   1048.95 o 
  38   2  15       17.41       78.08    671.82 o 
 -41   3  15      469.33      943.49   1253.83 o 
 -39   3  15      194.20    -1120.77   1120.77 o 
 -37   3  15      137.31     1086.46   1114.00 o 
 -35   3  15     6736.03     5850.70   1332.64 o 
 -33   3  15     1630.26     1130.50    981.35 o 
 -31   3  15      344.35     -552.76    884.42 o 
 -29   3  15     1384.44     2831.90   1272.29 o 
 -27   3  15     7366.88     7789.77   1156.79 o 
 -25   3  15      419.12      364.36    602.77 o 
 -23   3  15     5079.24     5888.10   1000.19 o 
 -21   3  15     5648.70     4831.04   1249.65 o 
 -19   3  15      138.73      537.93    508.04 o 
 -17   3  15     3087.06     3155.59    478.34 o 
 -15   3  15     5045.27     5016.99    499.02 o 
 -13   3  15      485.38      225.22    331.50 o 
 -11   3  15      683.61      937.34    328.00 o 
  -9   3  15    90542.87    93193.85   2192.11 o 
  -7   3  15     4606.43     3765.39    389.99 o 
  -5   3  15     2275.20     1961.33    306.76 o 
  -3   3  15     1797.47     1212.21    271.98 o 
  -1   3  15    41406.44    40196.21    914.10 o 
   1   3  15      619.25      499.27    225.36 o 
   3   3  15     2370.05     2044.13    281.66 o 
   5   3  15    17285.48    15779.22    500.50 o 
   7   3  15       32.62       18.96    246.58 o 
   9   3  15     7052.69     7641.86    384.97 o 
  11   3  15    67713.77    68092.92   1826.08 o 
  13   3  15     3397.14     3069.47    268.78 o 
  15   3  15    12773.21    12621.58    641.73 o 
  17   3  15     3523.03     3865.29    444.57 o 
  19   3  15     6446.07     6960.24    509.23 o 
  21   3  15     1932.85     1786.02    478.74 o 
  23   3  15     8933.65     7762.55    816.67 o 
  25   3  15     4308.70     3826.25    648.58 o 
  27   3  15       53.58     -288.35    559.98 o 
  29   3  15       32.74     -176.87    745.70 o 
  31   3  15     6234.88     5010.04   1030.09 o 
  33   3  15     1720.08     2430.72   1393.28 o 
  35   3  15      300.66      525.78    953.24 o 
  37   3  15     6104.66     9389.99   1845.95 o 
 -38   4  15     3778.77     2088.18   1338.60 o 
 -36   4  15       77.33       92.26   2036.99 o 
 -34   4  15     1248.35     2331.01   1266.45 o 
 -32   4  15     1480.19     4132.10   1298.62 o 
 -30   4  15     3690.44     4398.07   1830.30 o 
 -28   4  15      254.35      -39.46    954.07 o 
 -26   4  15     2959.16     1487.87   1037.87 o 
 -24   4  15    21775.99    21722.90   1701.80 o 
 -22   4  15        2.05     -109.30    603.99 o 
 -20   4  15     5373.40     4419.26    775.36 o 
 -18   4  15     3602.04     4501.42    638.42 o 
 -16   4  15     2144.79     1824.32    446.26 o 
 -14   4  15     3900.03     3334.91    804.30 o 
 -12   4  15    57667.73    59028.73   1627.62 o 
 -10   4  15    26272.10    27478.29    976.49 o 
  -8   4  15     4561.47     5251.58    439.26 o 
  -6   4  15     3546.11     3829.62    640.63 o 
  -4   4  15    59408.68    59751.41   1732.37 o 
  -2   4  15     5261.57     5685.20    617.99 o 
   0   4  15     2806.41     1876.16    392.57 o 
   2   4  15     3942.13     4424.64    456.74 o 
   4   4  15      179.31       40.05    350.93 o 
   6   4  15     3171.12     3335.72    474.15 o 
   8   4  15   145469.22   146290.64   3918.10 o 
  10   4  15    21503.59    19789.80   2956.90 o 
  12   4  15    11056.02    10671.16    958.69 o 
  14   4  15     4977.59     5225.91    813.40 o 
  16   4  15     2861.99     2830.00    758.22 o 
  18   4  15    16894.90    14884.71   1172.02 o 
  20   4  15    12447.14    11670.52   1411.25 o 
  22   4  15     4610.60     5071.80    973.46 o 
  24   4  15     1299.64     1463.91    747.54 o 
  26   4  15     8888.12     7985.53   1000.20 o 
  28   4  15    13604.57    11736.72   1284.19 o 
  30   4  15     1480.08     1797.17   1069.20 o 
  32   4  15       27.67      247.36    843.73 o 
  34   4  15      375.64    -1421.90   1421.90 o 
 -35   5  15     2755.33     1899.87   1400.95 o 
 -33   5  15     5811.70     7305.92   1603.61 o 
 -31   5  15      180.63    -1092.72   1155.92 o 
 -29   5  15     1908.97     2518.51   1997.64 o 
 -27   5  15       30.81     1009.29   1159.52 o 
 -25   5  15        7.97     -284.14   1000.32 o 
 -23   5  15     2268.47     1233.35    988.56 o 
 -21   5  15       96.17     1055.08    925.49 o 
 -19   5  15     3583.52     4330.53   1257.12 o 
 -17   5  15     6665.81     6965.44    963.46 o 
 -15   5  15    13906.35    14339.57   1126.79 o 
 -13   5  15     2415.53     2529.88    475.78 o 
 -11   5  15      746.96     1535.63    487.05 o 
  -9   5  15     1018.63      504.44    606.97 o 
  -7   5  15     1676.72     1681.55    585.18 o 
  -5   5  15    23266.79    23260.73   1145.46 o 
  -3   5  15    11228.54    12744.72    890.79 o 
  -1   5  15    16808.27    16000.25    939.80 o 
   1   5  15    18014.43    18401.82   1000.09 o 
   3   5  15    72555.01    71869.31   1779.55 o 
   5   5  15     3072.49     2622.83    614.06 o 
   7   5  15      648.89      624.42    592.96 o 
   9   5  15     1583.73     1327.67    710.67 o 
  11   5  15     2240.17     2331.22    763.43 o 
  13   5  15      877.63      686.19    683.98 o 
  15   5  15     4085.89     2975.48    818.39 o 
  17   5  15     4924.75     1948.76    845.70 o 
  19   5  15     1108.00     -362.11   1034.50 o 
  21   5  15       21.19      323.27    818.80 o 
  23   5  15     1171.21     1153.27    772.44 o 
  25   5  15     2322.68     1721.84   1007.57 o 
  27   5  15     1366.17     2409.85    880.51 o 
  29   5  15     2087.80     1097.46    879.72 o 
  31   5  15     6544.53     7352.22   1249.64 o 
 -32   6  15      286.75     -450.17   1277.89 o 
 -30   6  15      755.08     1455.62   1384.13 o 
 -28   6  15      227.19      940.42   1268.67 o 
 -26   6  15      824.05     1020.86   1309.97 o 
 -24   6  15      234.92      982.01   1145.15 o 
 -22   6  15     4965.20     6090.85   2766.22 o 
 -20   6  15     2870.38     -838.53   1206.90 o 
 -18   6  15      545.56     -619.03   1653.53 o 
 -16   6  15     1198.30     1118.77   1204.13 o 
 -14   6  15    14875.76    15746.21   1281.47 o 
 -12   6  15     1118.94     1973.99    781.57 o 
 -10   6  15     4988.50     6768.97   1170.46 o 
  -8   6  15     4051.40     4364.35    790.64 o 
  -6   6  15      652.39       25.69    615.42 o 
  -4   6  15       20.74      507.43    618.12 o 
  -2   6  15    25544.71    26529.43   1297.90 o 
   0   6  15     1042.28     1352.21    648.08 o 
   2   6  15     1314.43       99.33   1299.99 o 
   4   6  15        8.76      151.29    745.86 o 
   6   6  15     8783.34     9400.49   1137.12 o 
   8   6  15      711.26     -409.31    934.12 o 
  10   6  15     9310.78     9792.87   1523.24 o 
  12   6  15     2981.25     2613.29    875.87 o 
  14   6  15      257.98      640.05    807.46 o 
  16   6  15      350.39      324.44    825.69 o 
  18   6  15    15295.06    15872.88   1760.96 o 
  20   6  15     1902.86     2003.97   1016.66 o 
  22   6  15      698.35     1356.96    850.22 o 
  24   6  15     1174.21     1229.96    884.67 o 
  26   6  15      453.57      796.71    880.56 o 
  28   6  15      597.59    -1532.73   1532.73 o 
 -25   7  15     4038.17     2257.35   1396.68 o 
 -23   7  15      161.36    -1131.29   1163.30 o 
 -21   7  15     1325.62     1094.64   1266.23 o 
 -19   7  15      225.91     1315.62   1225.21 o 
 -17   7  15     2178.15     1729.66   1247.19 o 
 -15   7  15     1171.86     2038.09   1217.26 o 
 -13   7  15      736.63     2771.99   1208.82 o 
 -11   7  15     5966.14     5471.10   1233.64 o 
  -9   7  15     5605.21     6186.58    962.88 o 
  -7   7  15    11780.21    12982.63   1124.62 o 
  -5   7  15     8975.18     7448.50    943.01 o 
  -3   7  15       24.00     -433.95    700.11 o 
  -1   7  15      319.88      437.48    834.09 o 
   1   7  15      742.19     -799.64    799.64 o 
   3   7  15     1129.90      -26.31   1526.64 o 
   5   7  15      187.88     -676.95    796.03 o 
   7   7  15     6356.15     6277.04   1391.08 o 
   9   7  15     5938.56     8560.95   1572.85 o 
  11   7  15      336.34     1057.46   1194.75 o 
  13   7  15     3246.73     4208.60   1370.26 o 
  15   7  15      110.88     -127.99   1151.57 o 
  17   7  15      325.06     -921.62    921.62 o 
  19   7  15      376.10      848.45    919.73 o 
  21   7  15     1049.05      975.64    920.94 o 
 -16   8  15     3390.68     3366.55   1154.72 o 
 -14   8  15      336.92     -265.83   1417.68 o 
 -12   8  15     6430.08     7241.35   1296.54 o 
 -10   8  15        0.81       14.18    987.68 o 
  -8   8  15        4.28     -434.46    786.36 o 
  -6   8  15      322.38     1169.74    837.43 o 
  -4   8  15     8821.19     7797.95   1263.00 o 
  -2   8  15       15.33     -801.08    801.08 o 
   0   8  15     3560.13     2365.50   1124.14 o 
   2   8  15     1553.97     -268.97    957.69 o 
   4   8  15     8274.93     8966.45   1365.02 o 
   6   8  15       22.87     1282.88   1329.57 o 
   8   8  15     6188.90     7472.61   1661.08 o 
  10   8  15       18.93      268.91   1247.45 o 
  12   8  15      207.84     1440.69   1307.44 o 
 -44   0  16      166.84     1419.68   1390.87 o 
 -42   0  16     5215.80     5703.12   1608.09 o 
 -40   0  16     1360.19     1951.65   1288.91 o 
 -38   0  16     3781.28     6499.59   1624.71 o 
 -36   0  16     1717.78     1747.43   1426.89 o 
 -34   0  16    23221.90    25265.72   1386.70 o 
 -32   0  16    23586.26    26074.87   1701.93 o 
 -30   0  16      994.63     2002.95    653.09 o 
 -28   0  16    72984.37    78916.09   2361.97 o 
 -26   0  16      109.15     -451.38    458.87 o 
 -24   0  16       85.53     -111.91    403.87 o 
 -22   0  16    29884.47    30816.11   1207.45 o 
 -20   0  16    50849.52    49919.91   1570.60 o 
 -18   0  16      282.90      669.28    553.81 o 
 -16   0  16    20534.60    21362.76    867.18 o 
 -14   0  16       62.16      -30.20    290.65 o 
 -12   0  16    18348.94    17482.21    647.75 o 
 -10   0  16    85719.04    77577.48   1968.32 o 
  -8   0  16    13031.02    12708.74    778.36 o 
  -6   0  16   103652.39   102903.48   1746.98 o 
  -4   0  16     2458.70     2749.09    206.25 o 
  -2   0  16   373589.22   350120.22   6350.35 o 
   0   0  16    38397.44    38072.63    885.35 o 
   2   0  16     3164.89     2938.28    266.81 o 
   4   0  16    53798.19    53185.82   1161.10 o 
   6   0  16     6869.17     7745.20    393.96 o 
   8   0  16     2223.53     2070.91    244.56 o 
  10   0  16    87412.40    86390.32   1745.84 o 
  12   0  16    31408.29    29698.90    823.63 o 
  14   0  16     1473.29     1005.34    431.24 o 
  16   0  16    42399.18    43183.33   1100.02 o 
  18   0  16     2634.95     1934.43    357.40 o 
  20   0  16     4612.03     4924.65    830.05 o 
  22   0  16    59198.29    56285.11   1845.49 o 
  24   0  16      126.01      573.79    514.24 o 
  26   0  16     5200.80     3420.25    897.65 o 
  28   0  16     1130.85      559.40    755.10 o 
  30   0  16    73905.76    72063.35   2992.59 o 
  32   0  16      375.27     1337.07    960.18 o 
  34   0  16      992.56     -215.02    922.63 o 
  36   0  16     8253.06     7670.71   1343.53 o 
  38   0  16      128.04      729.56   1250.67 o 
 -43   1  16     8128.73     8961.92   1107.45 o 
 -41   1  16     1346.07     -209.60    734.60 o 
 -39   1  16      337.74     -176.47    726.86 o 
 -37   1  16    24362.51    22751.59   1654.19 o 
 -35   1  16      567.37      317.51    598.52 o 
 -33   1  16     7927.85     8345.83    783.00 o 
 -31   1  16     3674.12     2006.00    532.29 o 
 -29   1  16    15004.73    16132.72    857.66 o 
 -27   1  16      166.70        8.55    358.85 o 
 -25   1  16    11826.54    12037.58    698.43 o 
 -23   1  16     4313.48     4505.27    418.09 o 
 -21   1  16     4321.81     4242.01    394.77 o 
 -19   1  16    73375.30    70134.91   1392.34 o 
 -17   1  16     1721.77     1568.30    276.86 o 
 -15   1  16    12109.79    12505.52    463.59 o 
 -13   1  16       69.80      174.32    231.44 o 
 -11   1  16   139261.03   141168.83   2380.13 o 
  -9   1  16     2597.24     2355.51    205.85 o 
  -7   1  16      100.38      -15.15    148.92 o 
  -5   1  16    89723.94    90764.61   1238.16 o 
  -3   1  16     5756.43     6444.87    250.18 o 
  -1   1  16    28551.77    27712.70    533.55 o 
   1   1  16     7382.58     6622.92    219.93 o 
   3   1  16   162574.94   170260.53   1969.71 o 
   5   1  16    22578.23    24393.46    447.36 o 
   7   1  16   117372.56   119637.80   1594.69 o 
   9   1  16      449.89      421.07    157.31 o 
  11   1  16     7249.62     7844.22    295.00 o 
  13   1  16   107129.15   103794.70   1389.27 o 
  15   1  16      487.68      188.72    200.65 o 
  17   1  16     9885.68     9466.26    459.78 o 
  19   1  16      415.34       59.71    233.27 o 
  21   1  16    36071.34    35654.14    921.72 o 
  23   1  16    15963.42    15361.66    584.27 o 
  25   1  16     5788.50     5868.19    525.55 o 
  27   1  16     4489.45     3886.45    564.29 o 
  29   1  16       46.35     -456.26    456.26 o 
  31   1  16    17107.50    17302.61   1276.03 o 
  33   1  16      286.54      450.77    644.58 o 
  35   1  16     5315.55     6609.68   1073.68 o 
  37   1  16     2796.06     4772.88    870.78 o 
  39   1  16    16955.70    15402.40   1845.66 o 
 -42   2  16      114.68      701.17    773.78 o 
 -40   2  16     1606.35      812.88    658.30 o 
 -38   2  16    15606.26    16689.45   1170.78 o 
 -36   2  16      576.64     1739.15    602.43 o 
 -34   2  16      205.13      187.99    521.29 o 
 -32   2  16     6864.11     7693.09    725.60 o 
 -30   2  16    15648.36    14759.74    859.00 o 
 -28   2  16    19933.83    20942.82    925.73 o 
 -26   2  16     6467.75     6458.06    714.52 o 
 -24   2  16    15023.87    13727.58    750.78 o 
 -22   2  16    36861.73    36178.89   1038.23 o 
 -20   2  16    80765.14    80446.59   1786.74 o 
 -18   2  16    20561.44    20252.60    719.22 o 
 -16   2  16     5771.93     5894.04    343.20 o 
 -14   2  16    32834.09    30904.00    618.47 o 
 -12   2  16   147004.73   144110.67   2077.06 o 
 -10   2  16    10259.62    10688.32    339.90 o 
  -8   2  16     1132.50      909.59    162.96 o 
  -6   2  16     2843.03     2612.01    192.54 o 
  -4   2  16     1861.89     1725.71    193.64 o 
  -2   2  16    11695.33    12279.30    465.22 o 
   0   2  16   162155.75   165874.63   2094.33 o 
   2   2  16     8485.47     8829.52    268.14 o 
   4   2  16    48931.20    48569.22    793.18 o 
   6   2  16    21052.42    21716.72    477.78 o 
   8   2  16   123818.69   121717.58   1716.43 o 
  10   2  16    38026.75    36831.17    679.84 o 
  12   2  16    45363.54    42444.08    905.64 o 
  14   2  16     2810.87     2141.92    287.31 o 
  16   2  16     5075.56     4586.61    414.24 o 
  18   2  16    15038.76    15320.91    573.24 o 
  20   2  16    40305.48    42008.21   1002.31 o 
  22   2  16    22237.13    21681.95    734.59 o 
  24   2  16    13956.86    12454.51    567.84 o 
  26   2  16     2700.05     2670.32    412.34 o 
  28   2  16     1863.87     2245.91    470.75 o 
  30   2  16      435.63       44.54    493.03 o 
  32   2  16    11419.71    11306.43    804.72 o 
  34   2  16        9.36     -520.80    520.80 o 
  36   2  16     7249.55     6907.14   1154.11 o 
  38   2  16      128.79      289.47    685.95 o 
 -41   3  16     5933.11     2859.83   1373.47 o 
 -39   3  16       28.07     1460.68   1238.98 o 
 -37   3  16     7994.38     6166.14   1408.46 o 
 -35   3  16    17428.06    17476.52   2801.69 o 
 -33   3  16     1855.19     1957.72   1094.08 o 
 -31   3  16     7719.21     6590.87   1363.16 o 
 -29   3  16    20342.64    20729.61   1652.10 o 
 -27   3  16     5688.39     6508.14   1132.00 o 
 -25   3  16      657.09      169.49    603.57 o 
 -23   3  16     2030.58     1707.94    697.74 o 
 -21   3  16    48326.07    47612.07   4636.91 o 
 -19   3  16    11620.17    10441.45    895.48 o 
 -17   3  16    24174.01    24443.49    982.21 o 
 -15   3  16      145.35      564.94    442.94 o 
 -13   3  16    39111.38    40664.42   1485.09 o 
 -11   3  16    70436.56    69393.95   1773.15 o 
  -9   3  16    34827.13    32979.14   1064.10 o 
  -7   3  16      230.47      397.98    293.31 o 
  -5   3  16     5598.70     4987.51    583.47 o 
  -3   3  16    79559.94    79007.80   1714.82 o 
  -1   3  16    54140.42    52331.49   1114.15 o 
   1   3  16    49415.11    51623.41   1117.83 o 
   3   3  16    42826.62    42984.34    992.77 o 
   5   3  16     9312.54     8841.64    399.52 o 
   7   3  16    26601.42    26764.45    714.33 o 
   9   3  16     1144.30     1224.87    319.34 o 
  11   3  16    57499.54    55512.14   1287.18 o 
  13   3  16    27506.73    26101.39    913.58 o 
  15   3  16    24072.10    23802.51    829.09 o 
  17   3  16     9150.60     9620.53    594.01 o 
  19   3  16    19601.52    19696.00    758.53 o 
  21   3  16     4919.67     5017.09    701.64 o 
  23   3  16    28349.54    29370.03   2039.54 o 
  25   3  16     1037.36     1040.15    582.36 o 
  27   3  16     7547.30     6929.84    924.86 o 
  29   3  16    25423.55    25980.70   1223.18 o 
  31   3  16    20258.46    21450.07   5383.39 o 
  33   3  16    10013.67     9666.83   1298.77 o 
  35   3  16       91.17     1284.82    996.26 o 
  37   3  16      510.58     2327.76   1556.50 o 
 -38   4  16     5042.89     6272.97   1948.33 o 
 -36   4  16      674.93      766.52   1250.56 o 
 -34   4  16    11725.12    14409.88   1756.94 o 
 -32   4  16      166.08     1291.57   1150.95 o 
 -30   4  16     6312.48     5883.13   1285.03 o 
 -28   4  16     7464.71     8262.17   1361.37 o 
 -26   4  16    14185.16    11703.18   3555.31 o 
 -24   4  16      116.90     -567.28    773.08 o 
 -22   4  16       17.31      300.92    637.24 o 
 -20   4  16     2870.02     2130.54    686.78 o 
 -18   4  16     6241.56     6245.96    873.56 o 
 -16   4  16     3246.36     2782.13    503.42 o 
 -14   4  16      865.42     1426.72    423.47 o 
 -12   4  16    20906.70    21841.35    914.37 o 
 -10   4  16    36171.97    34776.80   1143.60 o 
  -8   4  16     3003.76     3303.84    416.76 o 
  -6   4  16     5231.48     5606.08    442.16 o 
  -4   4  16    15757.06    16111.08    872.51 o 
  -2   4  16    49500.82    49128.83   1253.53 o 
   0   4  16       70.67      679.16    357.88 o 
   2   4  16    19567.86    19517.91    848.68 o 
   4   4  16    17868.49    17435.57    750.95 o 
   6   4  16    12290.70    12877.10    841.15 o 
   8   4  16    12219.88    12902.08   1148.66 o 
  10   4  16       74.08      528.41    574.23 o 
  12   4  16     1505.88     1335.73    632.90 o 
  14   4  16     2468.18     2842.41    742.58 o 
  16   4  16     2297.02     2559.33    578.07 o 
  18   4  16     4043.92     2508.60    805.16 o 
  20   4  16     1344.22      718.67    750.50 o 
  22   4  16    34804.76    32669.79   2247.11 o 
  24   4  16     7827.64     7117.88    939.54 o 
  26   4  16       38.00     -260.17    725.48 o 
  28   4  16     3160.88     2985.73    907.15 o 
  30   4  16    11812.67    10311.15   1161.98 o 
  32   4  16      116.71     -628.50    834.00 o 
  34   4  16       74.15      880.00   1325.15 o 
 -35   5  16      167.52     -435.37   1257.79 o 
 -33   5  16     4266.22     3318.73   1428.13 o 
 -31   5  16     1458.83     1186.24   1188.99 o 
 -29   5  16       99.86     2122.09   1223.29 o 
 -27   5  16     2289.34     2566.20   1268.96 o 
 -25   5  16    18419.20    20266.51   1873.53 o 
 -23   5  16    12612.09    15587.64   1673.67 o 
 -21   5  16      294.08       -9.14    886.68 o 
 -19   5  16    45564.59    47419.75   1977.59 o 
 -17   5  16      297.88       74.05    468.71 o 
 -15   5  16     5651.19     7275.23    658.07 o 
 -13   5  16     2480.30     3534.35    527.73 o 
 -11   5  16    43216.01    44538.17   1821.35 o 
  -9   5  16     2823.17     2913.24    424.33 o 
  -7   5  16     5777.44     6749.98    769.35 o 
  -5   5  16     2956.12     3516.26    664.77 o 
  -3   5  16     1163.75     1083.10    552.39 o 
  -1   5  16    19246.23    18328.42    999.41 o 
   1   5  16     1530.41     1976.44    632.18 o 
   3   5  16    11891.51    11847.62    915.31 o 
   5   5  16     1957.66     1852.53    604.04 o 
   7   5  16    95183.91    96770.48   3503.16 o 
   9   5  16      154.65     -436.19    590.07 o 
  11   5  16     3127.97     2919.25    784.11 o 
  13   5  16    30474.91    30391.03   1625.46 o 
  15   5  16    11124.06    10584.14   1139.05 o 
  17   5  16      153.60      284.42    819.09 o 
  19   5  16       84.01     -381.29    772.18 o 
  21   5  16    27237.62    24021.77   1940.90 o 
  23   5  16     2204.18      589.62    868.28 o 
  25   5  16     2203.20     1070.97    795.67 o 
  27   5  16      540.74     -461.63    794.54 o 
  29   5  16      474.59     1585.51    902.98 o 
  31   5  16      942.89      964.23    962.79 o 
 -30   6  16       75.94     -569.88   1274.60 o 
 -28   6  16     6041.88     7342.32   1609.00 o 
 -26   6  16       21.57    -1111.20   1111.20 o 
 -24   6  16      211.39      328.88   1133.95 o 
 -22   6  16     1263.26      484.16   1216.32 o 
 -20   6  16    20351.58    22450.41   2007.13 o 
 -18   6  16      128.49     1577.28   1082.71 o 
 -16   6  16    10925.04     8715.29   1104.84 o 
 -14   6  16     4053.92     3547.98    914.66 o 
 -12   6  16     3131.78     3594.72    877.89 o 
 -10   6  16    10051.16    11910.33   1034.10 o 
  -8   6  16      375.65      933.28    670.60 o 
  -6   6  16     1803.66     1458.21    703.10 o 
  -4   6  16     4048.38     4359.47    762.34 o 
  -2   6  16    20435.19    21269.08   1186.08 o 
   0   6  16     7793.47     6626.71    801.72 o 
   2   6  16    10743.11    12749.80   1238.44 o 
   4   6  16     9195.70    10169.35   1148.64 o 
   6   6  16      486.89     -936.19    936.19 o 
   8   6  16     1006.02     -137.44    980.01 o 
  10   6  16      439.68      993.03    799.91 o 
  12   6  16    12395.05    15068.35   2589.57 o 
  14   6  16     4434.26     2854.19   1102.25 o 
  16   6  16    12638.50    10200.99   1244.80 o 
  18   6  16     5285.09     5256.59   1309.52 o 
  20   6  16     2072.42      362.77    790.65 o 
  22   6  16     2130.33     3224.12    951.83 o 
  24   6  16     1699.39     1505.28    939.39 o 
  26   6  16     1512.86     1928.05    965.44 o 
 -25   7  16      303.08      319.02   1306.64 o 
 -23   7  16     2937.99     1288.04   1357.91 o 
 -21   7  16      950.65     1142.84   1294.86 o 
 -19   7  16     5118.82     6370.09   1493.13 o 
 -17   7  16        1.21    -1103.24   1437.97 o 
 -15   7  16       15.06      231.17   1144.63 o 
 -13   7  16     2606.87     2714.68   1017.67 o 
 -11   7  16     6376.01     6159.29   1034.29 o 
  -9   7  16     1511.39     1832.76    804.33 o 
  -7   7  16     6234.98     6363.19    956.82 o 
  -5   7  16    16816.45    16961.33   1735.13 o 
  -3   7  16      999.62     2260.07    752.02 o 
  -1   7  16     5619.10     5009.73   1046.01 o 
   1   7  16     3067.87     5235.06   1121.24 o 
   3   7  16     9323.52    11446.27   1316.84 o 
   5   7  16      193.83     -419.45    844.74 o 
   7   7  16     1618.10     1408.34   1242.45 o 
   9   7  16     1163.12      690.34   1161.51 o 
  11   7  16     1222.79      733.60   2067.46 o 
  13   7  16     2623.02     1031.08   1235.64 o 
  15   7  16       96.89       78.59   1179.22 o 
  17   7  16     2916.63     4154.92   1148.93 o 
  19   7  16     2645.31     3042.92   1136.58 o 
  21   7  16     2125.31     2486.22    991.03 o 
 -14   8  16      382.07      569.96   1010.73 o 
 -12   8  16     2634.16     2479.29   1126.46 o 
 -10   8  16     1215.09     1150.65   1045.68 o 
  -8   8  16     7485.31     8089.94   1090.01 o 
  -6   8  16        5.97      390.44    807.42 o 
  -4   8  16     1202.36     1645.39   1037.93 o 
  -2   8  16      133.08     -245.42    928.55 o 
   0   8  16       83.95      219.79    945.38 o 
   2   8  16       42.11     -667.04    915.11 o 
   4   8  16     2566.45     -506.25   1234.13 o 
   6   8  16     5335.54     3086.22   1503.02 o 
   8   8  16      777.81     3290.50   1431.16 o 
  10   8  16     4752.36     4358.52   2376.67 o 
 -43   1  17     3547.21     3191.85   1802.14 o 
 -41   1  17       95.14       85.46    795.84 o 
 -39   1  17     5723.92     5111.39    925.65 o 
 -37   1  17     1088.67     1213.33    646.61 o 
 -35   1  17      162.93      -48.98    566.50 o 
 -33   1  17     2153.05     2398.18    553.99 o 
 -31   1  17      598.56     1245.09    496.43 o 
 -29   1  17    15307.19    15508.80    798.16 o 
 -27   1  17      263.89      -55.83    395.28 o 
 -25   1  17      472.87      139.15    344.47 o 
 -23   1  17    25816.10    27019.39    867.36 o 
 -21   1  17     5413.96     5897.81    425.02 o 
 -19   1  17    27745.07    27690.94    763.68 o 
 -17   1  17    10819.86    11636.41    480.78 o 
 -15   1  17     6329.73     6616.84    367.60 o 
 -13   1  17    33982.63    33266.03   1068.66 o 
 -11   1  17    38246.09    37259.50    928.84 o 
  -9   1  17    46524.46    45718.67    823.70 o 
  -7   1  17   168563.48   176598.36   2249.87 o 
  -5   1  17     2178.80     2841.34    191.88 o 
  -3   1  17    13992.34    12723.27    351.67 o 
  -1   1  17    22090.06    21838.93    438.64 o 
   1   1  17    11507.26    12206.72    301.26 o 
   3   1  17    29867.84    31422.68    504.96 o 
   5   1  17     3508.38     4244.57    250.31 o 
   7   1  17     2792.84     2925.48    246.74 o 
   9   1  17    86183.26    87252.19   1241.97 o 
  11   1  17     5105.49     5501.64    265.57 o 
  13   1  17    35863.54    34991.21    656.93 o 
  15   1  17     8874.09     9677.43    398.41 o 
  17   1  17     1111.56     1249.06    293.43 o 
  19   1  17    61205.86    62537.22   1380.89 o 
  21   1  17    18012.52    18555.07    668.29 o 
  23   1  17    10717.22    10705.28    565.60 o 
  25   1  17     5026.50     5544.88    741.01 o 
  27   1  17        9.33      409.98    460.61 o 
  29   1  17     5355.12     4762.04    641.54 o 
  31   1  17     7600.63     7545.96    829.49 o 
  33   1  17     2516.88     3329.50    741.41 o 
  35   1  17      932.84      769.55    680.10 o 
  37   1  17      210.16      243.72    707.70 o 
  39   1  17     1429.07     -309.41    905.72 o 
 -42   2  17      204.25     -344.57    747.10 o 
 -40   2  17        4.35       39.27    642.21 o 
 -38   2  17     2787.55     2391.15    707.68 o 
 -36   2  17        1.83      504.01    561.61 o 
 -34   2  17     7019.65     6707.99    783.02 o 
 -32   2  17     1306.66     1590.15    857.57 o 
 -30   2  17     3125.38     2926.48    561.45 o 
 -28   2  17     4101.92     4196.59    533.75 o 
 -26   2  17     1845.93     1548.49    415.80 o 
 -24   2  17    12215.61    12530.05    688.23 o 
 -22   2  17      514.48      817.88    401.30 o 
 -20   2  17     1893.44      778.45    346.55 o 
 -18   2  17      269.77      324.80    305.74 o 
 -16   2  17     8509.58     8935.75    487.76 o 
 -14   2  17    18750.59    18538.35    461.83 o 
 -12   2  17     1841.14     1714.79    205.36 o 
 -10   2  17    73122.70    74193.77   1183.19 o 
  -8   2  17     3296.83     3546.76    220.20 o 
  -6   2  17     1277.20     1103.53    169.88 o 
  -4   2  17     3121.59     3434.65    264.07 o 
  -2   2  17     9917.75    12000.51    396.63 o 
   0   2  17    66683.64    66479.16    960.95 o 
   2   2  17      465.91      304.77    143.56 o 
   4   2  17    27436.16    28131.61    552.02 o 
   6   2  17       28.72      -52.28    155.80 o 
   8   2  17      762.91      852.72    194.50 o 
  10   2  17    17843.77    17225.65    441.95 o 
  12   2  17    11339.62    11152.32    519.56 o 
  14   2  17     2590.98     2033.03    290.04 o 
  16   2  17     3312.47     3164.65    322.68 o 
  18   2  17    11097.87    10809.35    511.08 o 
  20   2  17     3509.73     3637.00    397.35 o 
  22   2  17    12061.82    11875.48    573.93 o 
  24   2  17     1584.13     2201.85    392.53 o 
  26   2  17        1.47      163.52    363.01 o 
  28   2  17     6356.75     7568.73    670.82 o 
  30   2  17      157.71     -212.60    519.98 o 
  32   2  17     5878.52     6513.99    701.86 o 
  34   2  17     1959.62     2186.50    889.28 o 
  36   2  17      891.16     -250.07    653.61 o 
  38   2  17      129.93      411.08    693.74 o 
 -41   3  17     1096.26     1149.26   1260.85 o 
 -39   3  17      405.69     1594.10   1249.32 o 
 -37   3  17     3251.16     3582.82   1501.70 o 
 -35   3  17     1182.27     2426.16   1165.19 o 
 -33   3  17       85.74     -321.43    965.28 o 
 -31   3  17     1278.62     1672.45   1075.05 o 
 -29   3  17    12390.08    13370.28   1473.32 o 
 -27   3  17        4.28     -413.23   1445.17 o 
 -25   3  17     6196.85     7843.94   1276.40 o 
 -23   3  17      301.26      130.81    585.96 o 
 -21   3  17     1875.01     1949.06    877.26 o 
 -19   3  17       92.39      305.54    521.77 o 
 -17   3  17    34853.87    35878.30   1692.42 o 
 -15   3  17     7312.68     6500.37    563.28 o 
 -13   3  17    10146.55    10037.79    720.23 o 
 -11   3  17    15068.43    16135.63    752.78 o 
  -9   3  17    26894.45    28504.41    985.30 o 
  -7   3  17      358.95      250.67    296.02 o 
  -5   3  17    19740.96    19952.61    724.23 o 
  -3   3  17    23375.89    25532.37    814.66 o 
  -1   3  17     3299.22     2717.08    297.86 o 
   1   3  17     2197.38     2358.07    296.34 o 
   3   3  17    77885.93    78377.45   1552.01 o 
   5   3  17    24389.73    23647.66    663.38 o 
   7   3  17    47824.09    47429.84   1132.76 o 
   9   3  17      794.32     1657.78    413.30 o 
  11   3  17      926.58      965.06    210.89 o 
  13   3  17     5374.06     5218.41    543.04 o 
  15   3  17    10518.46    10695.75    596.19 o 
  17   3  17      411.12       71.88    361.02 o 
  19   3  17     3501.32     3577.92    445.43 o 
  21   3  17     1201.44      895.68    452.49 o 
  23   3  17     9660.02     9729.40    882.89 o 
  25   3  17      360.08      274.23    550.73 o 
  27   3  17     2459.16     3937.17    953.47 o 
  29   3  17     1452.80     2310.68    678.80 o 
  31   3  17       22.67     -297.35    856.60 o 
  33   3  17       38.95     -404.88    925.56 o 
  35   3  17       91.68     -943.77    943.77 o 
 -38   4  17     2752.81     4241.64   1460.02 o 
 -36   4  17      112.80     -318.24   1164.14 o 
 -34   4  17      149.43     -779.55   1093.40 o 
 -32   4  17     5949.91     5616.25   1294.35 o 
 -30   4  17     1235.13      -12.47   1059.94 o 
 -28   4  17     1858.68       16.01   2677.56 o 
 -26   4  17     5029.07     5273.34   1227.15 o 
 -24   4  17     5202.28     5966.95   2217.63 o 
 -22   4  17     9842.36    10837.71   1037.19 o 
 -20   4  17    33660.70    31422.54   1242.07 o 
 -18   4  17      112.38     -319.75    419.64 o 
 -16   4  17     6193.48     5557.77    586.43 o 
 -14   4  17    13296.79    13636.85    772.37 o 
 -12   4  17    12087.88    12120.70    719.59 o 
 -10   4  17    21165.95    21823.97    908.87 o 
  -8   4  17     6930.00     6780.45    810.54 o 
  -6   4  17    35179.09    37665.38   1720.14 o 
  -4   4  17     3704.18     3431.75    419.20 o 
  -2   4  17     4190.08     4354.02    421.67 o 
   0   4  17    75903.40    78046.75   1590.83 o 
   2   4  17    10347.11    10465.73    686.34 o 
   4   4  17      387.42       -9.82    469.94 o 
   6   4  17       81.46      -77.84    303.14 o 
   8   4  17     1558.96      988.40    421.70 o 
  10   4  17     3323.25     3448.21    526.97 o 
  12   4  17    49718.92    52016.09   1629.13 o 
  14   4  17    16117.87    16220.55    938.02 o 
  16   4  17     2359.24     1592.04    760.50 o 
  18   4  17     4360.67     6279.04    945.18 o 
  20   4  17    19533.18    19577.43   1371.17 o 
  22   4  17     4727.64     5056.41    986.26 o 
  24   4  17      201.27      786.99    722.80 o 
  26   4  17     3732.73     3178.33    877.07 o 
  28   4  17      861.62     1793.26    852.29 o 
  30   4  17      101.92      569.34    829.84 o 
  32   4  17     8993.02     8122.98   1386.85 o 
  34   4  17      956.81      648.43   1362.51 o 
 -35   5  17     2009.60     2092.93   1437.42 o 
 -33   5  17     2423.83      891.65   2459.24 o 
 -31   5  17      268.54      147.55   2335.11 o 
 -29   5  17     3789.07     2001.57   1233.11 o 
 -27   5  17     9957.41     8958.69   1523.78 o 
 -25   5  17      698.77     1033.78   1075.48 o 
 -23   5  17       19.40     -160.58    971.70 o 
 -21   5  17     1613.73     2692.45   1082.23 o 
 -19   5  17     1297.42      687.05    858.65 o 
 -17   5  17     2114.95     2103.79    694.56 o 
 -15   5  17    22688.79    22464.00   1040.86 o 
 -13   5  17     6704.73     6936.03    798.54 o 
 -11   5  17     3113.21     3253.94    506.12 o 
  -9   5  17    20640.99    20656.40    904.73 o 
  -7   5  17    12685.18    13387.58    674.22 o 
  -5   5  17    25632.43    24927.29    887.11 o 
  -3   5  17      601.06      672.50    535.41 o 
  -1   5  17     1254.78      699.83    715.20 o 
   1   5  17      467.58      217.58    486.01 o 
   3   5  17     6006.08     6980.07    743.58 o 
   5   5  17      301.65     -393.41    510.30 o 
   7   5  17    12386.05    10890.28   1016.52 o 
   9   5  17      231.04       52.21    946.43 o 
  11   5  17      379.75     -222.44    622.74 o 
  13   5  17       10.32      309.56    679.52 o 
  15   5  17       10.67      621.01    750.74 o 
  17   5  17    20862.44    20672.19   1457.79 o 
  19   5  17      248.12       77.60    774.21 o 
  21   5  17    12876.12    11685.79   1597.94 o 
  23   5  17     8728.47     8993.26   1356.89 o 
  25   5  17     3183.10     2518.90    873.71 o 
  27   5  17       28.58     -199.80    849.41 o 
  29   5  17     1461.99      573.04    887.59 o 
  31   5  17      101.47      371.22    947.14 o 
 -30   6  17    12099.96    11020.41   1859.54 o 
 -28   6  17      904.02      524.08   1597.56 o 
 -26   6  17      180.94      422.56   1183.65 o 
 -24   6  17     1938.65     2033.04   1255.18 o 
 -22   6  17     2659.26     4225.01   1964.95 o 
 -20   6  17       63.33     1025.17   1102.51 o 
 -18   6  17     5421.30     7228.66   1392.30 o 
 -16   6  17    22157.58    24833.87   1808.19 o 
 -14   6  17     1354.82      944.18    793.74 o 
 -12   6  17     1249.86      905.56    741.81 o 
 -10   6  17    23372.38    22693.54   1285.16 o 
  -8   6  17     1488.65     2582.11    734.40 o 
  -6   6  17     6943.75     7307.83    883.80 o 
  -4   6  17       21.47     -364.27    583.14 o 
  -2   6  17     3332.09     4099.16    823.81 o 
   0   6  17      886.06     1311.35   1429.76 o 
   2   6  17    20204.36    18919.59   1416.87 o 
   4   6  17     9452.28     9542.69   1533.49 o 
   6   6  17     3856.80     2525.78   1134.31 o 
   8   6  17      310.07      -55.05    969.82 o 
  10   6  17     9988.80     9618.70   1497.98 o 
  12   6  17      893.85     1431.73    911.95 o 
  14   6  17     7701.08     8764.32   1156.22 o 
  16   6  17     1772.35     1517.67    917.29 o 
  18   6  17     3617.83     1277.25   1775.13 o 
  20   6  17     1319.66     1815.16   1114.67 o 
  22   6  17     9024.38     7706.95   1114.04 o 
  24   6  17      750.42     2598.26    975.55 o 
  26   6  17     3019.45     4088.78   1318.74 o 
 -25   7  17     8694.21     8546.34   1706.21 o 
 -23   7  17     2062.84     1530.71   1994.87 o 
 -21   7  17     2428.71     3053.30   1424.23 o 
 -19   7  17     6584.17     6034.55   1533.00 o 
 -17   7  17     5448.40     5807.09   2283.58 o 
 -15   7  17      683.72      695.01   1609.75 o 
 -13   7  17     1843.28      518.53    779.94 o 
 -11   7  17     1497.46     1224.88    799.88 o 
  -9   7  17      405.13     1318.28    793.11 o 
  -7   7  17    12720.05    12581.47   1115.93 o 
  -5   7  17    10542.06    11936.76   1184.85 o 
  -3   7  17      113.43     -374.84    681.92 o 
  -1   7  17     2906.30     4984.28   1089.46 o 
   1   7  17     8671.33     9971.95   1246.56 o 
   3   7  17     3032.36     2180.74   1114.96 o 
   5   7  17      719.94     -999.13    999.13 o 
   7   7  17     1313.13      198.97   1119.32 o 
   9   7  17     3749.93     2321.33   1333.62 o 
  11   7  17     3413.70     3435.84   1453.49 o 
  13   7  17     6747.48     6178.63   1520.69 o 
  15   7  17     1404.42       91.69   1198.57 o 
  17   7  17      529.16     -848.19    925.36 o 
  19   7  17     1393.93     2039.95   1086.00 o 
 -14   8  17     1785.72       82.93   1002.15 o 
 -12   8  17     2612.22     3229.59   1399.33 o 
 -10   8  17      209.09     1687.86   1027.80 o 
  -8   8  17     1680.93     3236.96    958.16 o 
  -6   8  17      101.80     -592.31    911.28 o 
  -4   8  17        7.12      600.11    937.63 o 
  -2   8  17      338.38      115.65    947.76 o 
   0   8  17     1807.47      816.96   1010.84 o 
   2   8  17      122.64     -840.81   1374.46 o 
   4   8  17     7151.57     6154.49   1624.05 o 
   6   8  17      740.65     2357.48   1664.06 o 
   8   8  17      912.49      248.24   1314.93 o 
  10   8  17        3.86     -163.31   1338.36 o 
 -44   0  18      529.87     1666.83   1435.20 o 
 -42   0  18     2595.74     3359.15   1467.34 o 
 -40   0  18      153.27      657.20   1227.96 o 
 -38   0  18        7.26    -1144.84   1144.84 o 
 -36   0  18     2781.33     5198.43   2643.21 o 
 -34   0  18    56485.22    59095.69   2142.89 o 
 -32   0  18     1670.25     1698.93    703.18 o 
 -30   0  18     6271.70     7561.58    855.44 o 
 -28   0  18    29407.06    33381.76   1414.13 o 
 -26   0  18    27665.13    27682.60   1252.30 o 
 -24   0  18      261.67     -165.33    449.91 o 
 -22   0  18     3059.46     3080.00    582.81 o 
 -20   0  18   122228.37   117598.05   2992.79 o 
 -18   0  18   106526.95   103132.82   2656.77 o 
 -16   0  18    55444.78    58697.38   1697.74 o 
 -14   0  18     1120.70     1084.39    361.66 o 
 -12   0  18    18643.23    19096.38   1166.32 o 
 -10   0  18     5238.10     7515.15    445.26 o 
  -8   0  18     1889.08     1692.90    253.97 o 
  -6   0  18     7379.31     8014.36    339.07 o 
  -4   0  18    57221.14    61039.52   1262.22 o 
  -2   0  18   274484.03   281390.66   4454.29 o 
   0   0  18     1384.85     1499.84    223.13 o 
   2   0  18   237984.00   242132.73   4295.42 o 
   4   0  18    24659.34    24576.62    710.28 o 
   6   0  18    23329.59    21357.45    666.48 o 
   8   0  18     3223.36     3159.08    310.81 o 
  10   0  18    25272.69    25962.92   1030.32 o 
  12   0  18    73578.42    71827.89   1554.73 o 
  14   0  18    44373.49    46009.14   1149.47 o 
  16   0  18    43894.94    44246.71   1142.72 o 
  18   0  18     6735.48     6248.39    478.07 o 
  20   0  18     2505.00     2007.31    545.56 o 
  22   0  18    16542.19    18231.94   1622.16 o 
  24   0  18      441.18      657.08    968.37 o 
  26   0  18     1968.98     1167.16    786.27 o 
  28   0  18     2131.62     1296.21   1049.53 o 
  30   0  18    36292.71    39226.18   2174.15 o 
  32   0  18     1297.94     -930.90   1271.18 o 
  34   0  18    54413.91    55134.32   3401.81 o 
  36   0  18     8411.43     9533.55   1885.71 o 
  38   0  18      899.82      281.84   1132.42 o 
 -43   1  18     4775.86     4775.06   1656.30 o 
 -41   1  18     2230.70     1827.75    863.76 o 
 -39   1  18     3669.83     2964.80    777.27 o 
 -37   1  18     1222.08      879.84    663.35 o 
 -35   1  18    16445.21    17079.03   1033.53 o 
 -33   1  18       31.57     -205.63    494.52 o 
 -31   1  18     1644.21     1808.93    514.95 o 
 -29   1  18     2277.63     2312.57    501.83 o 
 -27   1  18    19125.68    20047.79    860.47 o 
 -25   1  18    38255.46    38433.93   1136.37 o 
 -23   1  18       13.94     -134.63    311.30 o 
 -21   1  18      418.51      679.57    298.67 o 
 -19   1  18     4026.16     4885.14    378.10 o 
 -17   1  18    22521.44    21507.08    673.48 o 
 -15   1  18       75.46      167.38    334.26 o 
 -13   1  18     7526.97     7766.99    441.89 o 
 -11   1  18   176347.20   179289.19   2974.27 o 
  -9   1  18   102150.79   100769.80   1645.68 o 
  -7   1  18    25428.48    24461.87    491.57 o 
  -5   1  18     3985.55     4860.87    345.89 o 
  -3   1  18    10984.46    11455.11    340.67 o 
  -1   1  18     6638.62     6990.16    248.27 o 
   1   1  18     6991.30     6520.27    235.15 o 
   3   1  18     4019.27     5007.43    218.09 o 
   5   1  18    34073.45    34484.53    609.93 o 
   7   1  18    71331.23    70070.94   1038.46 o 
   9   1  18       18.85      -20.21    155.63 o 
  11   1  18     7225.79     7403.37    337.21 o 
  13   1  18     8472.61     8407.97    324.55 o 
  15   1  18    48061.96    50188.78    922.55 o 
  17   1  18     5500.48     5031.68    491.61 o 
  19   1  18      108.96      370.26    296.21 o 
  21   1  18    39454.78    39110.52    989.33 o 
  23   1  18      397.61       61.73    452.92 o 
  25   1  18    44051.81    41777.29   1290.00 o 
  27   1  18       46.87     -454.67    535.98 o 
  29   1  18     3826.52     3509.87    597.47 o 
  31   1  18     1820.09     1380.03    643.34 o 
  33   1  18     6778.09     8669.70   1633.07 o 
  35   1  18     1219.86     2258.50    748.58 o 
  37   1  18     3934.69     3739.76    832.22 o 
  39   1  18     7960.85     7041.90   2464.78 o 
 -42   2  18     2598.26     3504.82   1734.88 o 
 -40   2  18    13251.07    15289.68   1047.33 o 
 -38   2  18      272.45     1334.77    656.46 o 
 -36   2  18      538.64      486.55    733.91 o 
 -34   2  18     4459.54     4406.75    690.46 o 
 -32   2  18     3729.75     4043.87    708.75 o 
 -30   2  18    19253.65    20212.97   1027.20 o 
 -28   2  18       94.11      221.59    412.31 o 
 -26   2  18    37874.70    36165.91   1272.62 o 
 -24   2  18     4315.01     4531.90    493.73 o 
 -22   2  18      827.68      736.03    374.17 o 
 -20   2  18     1566.96     1500.13    367.06 o 
 -18   2  18       60.84      152.41    300.67 o 
 -16   2  18    54212.88    54672.77   1293.87 o 
 -14   2  18     2026.41     1996.32    213.68 o 
 -12   2  18    23559.09    23412.44    505.94 o 
 -10   2  18    37073.34    36637.25    707.33 o 
  -8   2  18   145987.92   142408.56   2053.33 o 
  -6   2  18     2159.64     2622.30    202.10 o 
  -4   2  18    28155.31    28165.23    786.19 o 
  -2   2  18    83085.13    86884.12   1279.01 o 
   0   2  18    47564.04    45976.39    733.34 o 
   2   2  18     4436.44     3809.28    224.19 o 
   4   2  18     2273.22     1923.47    200.95 o 
   6   2  18    68157.56    65260.93   1038.68 o 
   8   2  18    14239.53    14042.31    398.37 o 
  10   2  18    10307.90    10599.85    362.85 o 
  12   2  18    12738.54    11381.98    458.68 o 
  14   2  18      927.17      931.87    339.28 o 
  16   2  18    45146.95    43979.81   1000.65 o 
  18   2  18      296.54      539.93    303.65 o 
  20   2  18       90.98       -6.26    310.25 o 
  22   2  18    15178.08    14992.91    651.15 o 
  24   2  18   117888.51   118136.27   2155.50 o 
  26   2  18     3894.01     3504.07    462.36 o 
  28   2  18      742.09      189.33    457.94 o 
  30   2  18    12364.62    10636.45    925.44 o 
  32   2  18    14615.62    15897.70   1142.43 o 
  34   2  18      436.44     1237.83    576.42 o 
  36   2  18       22.05      328.64    649.21 o 
  38   2  18     6690.71     2470.32   2122.32 o 
 -41   3  18      229.15     -475.54   1186.83 o 
 -39   3  18     1262.85      591.29   1232.61 o 
 -37   3  18      661.55      -63.04   1120.49 o 
 -35   3  18    28727.86    24786.75   3679.43 o 
 -33   3  18     1705.51     2967.37   1144.32 o 
 -31   3  18    13879.63    12961.49   2373.90 o 
 -29   3  18      946.42      472.30    941.44 o 
 -27   3  18       24.69      442.81    694.97 o 
 -25   3  18    14537.85    13333.72   1436.66 o 
 -23   3  18     1109.55      886.49    635.38 o 
 -21   3  18    39811.97    39132.35   1647.95 o 
 -19   3  18      354.47      520.43    734.14 o 
 -17   3  18   137592.72   131925.98   3058.10 o 
 -15   3  18     8496.34     8613.10    626.90 o 
 -13   3  18        1.60     -141.95    335.20 o 
 -11   3  18      366.57      612.37    553.14 o 
  -9   3  18     4965.32     5333.59    491.75 o 
  -7   3  18       55.63      120.05    286.06 o 
  -5   3  18      563.24      206.81    295.74 o 
  -3   3  18    55976.21    50414.05   1301.90 o 
  -1   3  18    58830.05    58362.21   1233.24 o 
   1   3  18   101259.95   100806.24   1895.57 o 
   3   3  18      671.15      482.59    225.14 o 
   5   3  18       10.35     -133.51    261.94 o 
   7   3  18    26313.29    26706.49    747.90 o 
   9   3  18    18150.47    15766.01    990.03 o 
  11   3  18    47646.72    46761.39   1183.40 o 
  13   3  18    17206.58    17086.20    814.03 o 
  15   3  18   107541.09   106376.25   2271.94 o 
  17   3  18    10610.94    10088.64    631.12 o 
  19   3  18     3113.70     2894.24    426.10 o 
  21   3  18      173.77      -52.37    600.71 o 
  23   3  18      442.89      -96.34    702.56 o 
  25   3  18     1080.14      522.75    636.18 o 
  27   3  18       55.11     -573.10    573.10 o 
  29   3  18     6644.09     8739.25    983.87 o 
  31   3  18    10159.76    12482.05   1703.86 o 
  33   3  18    11299.68    12351.29   1364.89 o 
  35   3  18     6872.79     6038.13   1257.67 o 
 -38   4  18       25.07    -1024.91   1507.24 o 
 -36   4  18      111.49     -143.17   1246.75 o 
 -34   4  18     3306.48     1996.52   1252.71 o 
 -32   4  18      125.29     1772.11   1150.59 o 
 -30   4  18      115.54     1751.78   1095.50 o 
 -28   4  18     1481.89     2515.56   1256.22 o 
 -26   4  18    21348.31    18337.67   2278.03 o 
 -24   4  18     8443.72     9751.88   1332.67 o 
 -22   4  18      319.31     -310.85    647.67 o 
 -20   4  18     2194.60     2677.87    570.17 o 
 -18   4  18     6662.88     7405.34   1133.82 o 
 -16   4  18    57666.89    55510.57   1662.53 o 
 -14   4  18     1233.91     1421.17    762.60 o 
 -12   4  18    25872.62    25915.80   1041.05 o 
 -10   4  18     6611.71     6776.24    581.15 o 
  -8   4  18    21845.03    22329.38    929.82 o 
  -6   4  18    26160.29    25587.27   1313.26 o 
  -4   4  18     1328.15     1512.66    361.62 o 
  -2   4  18    54494.98    53354.14   1369.50 o 
   0   4  18     1027.43     1166.59    357.80 o 
   2   4  18    45647.80    45553.31   1109.77 o 
   4   4  18     9349.58    10229.14    642.75 o 
   6   4  18    64451.02    67567.96   2486.62 o 
   8   4  18    10563.76    10935.78    715.18 o 
  10   4  18    54314.97    53795.05   1639.56 o 
  12   4  18    15576.46    16532.71    913.93 o 
  14   4  18    33365.87    32122.91   1299.84 o 
  16   4  18     3831.15     4499.52    876.40 o 
  18   4  18       13.71     -187.47    670.87 o 
  20   4  18     7675.42     9116.55   1095.30 o 
  22   4  18      267.75       95.45    989.01 o 
  24   4  18     6430.22     6268.65   1078.42 o 
  26   4  18     1870.80     1532.97    982.18 o 
  28   4  18     2240.26     3190.08    916.50 o 
  30   4  18     2238.23     1923.81    906.60 o 
  32   4  18        5.21      672.58   1343.85 o 
  34   4  18     2938.93     1376.95   1395.44 o 
 -35   5  18     2809.76      739.67   1320.59 o 
 -33   5  18      115.21     -994.73   1134.95 o 
 -31   5  18      113.50     -703.38   1161.21 o 
 -29   5  18     5229.59     5857.45   3099.26 o 
 -27   5  18     6947.02     8323.21   1499.08 o 
 -25   5  18     5723.30     4376.10   1579.27 o 
 -23   5  18      351.68      707.03    972.94 o 
 -21   5  18     1308.22     2204.51   1563.76 o 
 -19   5  18      177.23     -644.95    644.95 o 
 -17   5  18       42.04     -663.39    672.41 o 
 -15   5  18       68.71      -15.69    472.21 o 
 -13   5  18     3381.10     2888.78    655.37 o 
 -11   5  18    39739.82    40781.75   1383.37 o 
  -9   5  18    11249.31    11202.62    676.51 o 
  -7   5  18    23703.80    24302.94   1366.69 o 
  -5   5  18    11740.62    11487.87    641.81 o 
  -3   5  18    18643.20    18992.85   1427.61 o 
  -1   5  18      814.53      757.09    369.81 o 
   1   5  18     2573.14     2447.83    651.05 o 
   3   5  18      944.85      294.77    536.38 o 
   5   5  18     8816.06     8534.84   1399.38 o 
   7   5  18    10482.97    10193.82    988.04 o 
   9   5  18      195.26      264.57    971.55 o 
  11   5  18    10686.29    10068.22   1270.66 o 
  13   5  18      262.49      353.56    725.11 o 
  15   5  18     3304.88     3305.86    896.05 o 
  17   5  18     1082.91     -297.79    768.84 o 
  19   5  18     2679.14     2603.13    924.74 o 
  21   5  18    14808.39    15674.66   1831.53 o 
  23   5  18     5355.60     6550.66   1002.47 o 
  25   5  18    17950.37    21343.74   2227.34 o 
  27   5  18      325.93      715.70    896.56 o 
  29   5  18      203.35     1291.65   1067.76 o 
 -30   6  18     1740.08     1727.06   1904.55 o 
 -28   6  18      118.09     -784.15   1248.08 o 
 -26   6  18     3015.92      607.57   1559.33 o 
 -24   6  18      759.19      804.56   1208.68 o 
 -22   6  18       48.97      512.29   1062.24 o 
 -20   6  18     5969.31     8636.47   1520.23 o 
 -18   6  18     4063.07     4009.25   1282.47 o 
 -16   6  18    24522.00    28869.12   1705.07 o 
 -14   6  18    14924.01    12429.22   2520.26 o 
 -12   6  18     2651.17     3281.44   1027.64 o 
 -10   6  18     1317.76     2276.01    755.38 o 
  -8   6  18     4303.78     4764.57    809.51 o 
  -6   6  18     8976.19     9631.98    957.85 o 
  -4   6  18      871.29     2210.56    697.00 o 
  -2   6  18    24703.23    26488.17   1720.25 o 
   0   6  18    13566.97    12917.54    996.78 o 
   2   6  18     9409.25     9637.62   1155.48 o 
   4   6  18        1.49      571.82    828.92 o 
   6   6  18     1208.57      574.38   1032.12 o 
   8   6  18      133.59      525.77   1017.85 o 
  10   6  18     3778.28     2919.24   1232.98 o 
  12   6  18    12059.93     9480.41   2658.72 o 
  14   6  18       19.32      269.75    813.71 o 
  16   6  18    28829.76    29127.14   1801.59 o 
  18   6  18     1397.21     1077.82   1004.25 o 
  20   6  18      213.17     -346.56   1061.15 o 
  22   6  18      630.93       78.23    873.74 o 
  24   6  18     8298.92     7617.47   1181.28 o 
  26   6  18     2933.58     4137.15   1061.60 o 
 -25   7  18     7228.52     5105.31   1600.94 o 
 -23   7  18     2876.62     4184.25   1480.13 o 
 -21   7  18      728.59     1333.09   1287.13 o 
 -19   7  18       28.16     -125.50   1172.21 o 
 -17   7  18     6680.79     7202.59   1493.82 o 
 -15   7  18     3670.27     2384.46   1047.47 o 
 -13   7  18     1679.20     1805.13    855.52 o 
 -11   7  18      487.75      496.30    762.82 o 
  -9   7  18      446.33     -711.21    711.21 o 
  -7   7  18      258.19      411.45    759.91 o 
  -5   7  18      256.66     -496.54    673.61 o 
  -3   7  18      341.16     -332.56    684.34 o 
  -1   7  18     6493.83     5423.59   1114.53 o 
   1   7  18     6586.04     7097.32   1537.02 o 
   3   7  18      681.34      155.87    901.33 o 
   5   7  18       36.62      372.73   1451.27 o 
   7   7  18    14288.27    14579.71   1989.33 o 
   9   7  18    12093.24    12764.01   1775.27 o 
  11   7  18      607.60      875.60   1229.37 o 
  13   7  18     2256.73      585.99   1151.21 o 
  15   7  18     2410.49     1955.88   2188.27 o 
  17   7  18      501.48    -1230.68   1230.68 o 
  19   7  18      411.25      863.93   1120.88 o 
 -14   8  18      552.37     2987.88   1824.20 o 
 -12   8  18     2411.51     3559.95   1173.28 o 
 -10   8  18     2032.71     3057.08   1147.40 o 
  -8   8  18     3478.94     3069.10    938.50 o 
  -6   8  18      136.89      771.14   1271.83 o 
  -4   8  18      359.57      985.90   1004.90 o 
  -2   8  18      108.29      192.21    994.73 o 
   0   8  18       39.74     -416.38    983.32 o 
   2   8  18     1135.96      323.63    984.49 o 
   4   8  18     2953.59     3689.71   1495.60 o 
   6   8  18     2482.93     3475.34   2570.06 o 
   8   8  18      258.78      543.33   1314.40 o 
 -43   1  19        7.74     -227.43    918.93 o 
 -41   1  19      699.22     -448.87    863.02 o 
 -39   1  19      110.52      989.50    679.28 o 
 -37   1  19     5508.37     5420.73    777.46 o 
 -35   1  19     4378.24     4449.15    729.91 o 
 -33   1  19      269.46      742.63    505.41 o 
 -31   1  19     5812.05     6047.95    644.25 o 
 -29   1  19    18514.71    20213.27    899.66 o 
 -27   1  19    16595.30    16365.04    799.10 o 
 -25   1  19     4576.45     3900.40    491.93 o 
 -23   1  19      525.65      571.69    375.32 o 
 -21   1  19    18670.65    17972.72    809.86 o 
 -19   1  19    31654.02    32587.55    853.04 o 
 -17   1  19      820.85      701.47    270.03 o 
 -15   1  19    60018.14    60610.89   1371.24 o 
 -13   1  19       55.16      301.86    260.41 o 
 -11   1  19    56450.56    58467.89   1089.86 o 
  -9   1  19   135346.48   135063.41   2001.56 o 
  -7   1  19     1108.35      832.82    185.46 o 
  -5   1  19    66807.56    68569.77   1014.48 o 
  -3   1  19       95.22       66.87    142.63 o 
  -1   1  19    15431.12    15228.94    356.12 o 
   1   1  19    57120.95    54220.84    835.14 o 
   3   1  19    25910.64    25959.34    486.45 o 
   5   1  19    29272.93    29000.09    527.91 o 
   7   1  19    12858.67    13417.15    443.34 o 
   9   1  19     1926.62     2100.87    209.96 o 
  11   1  19    47859.30    48577.82    863.52 o 
  13   1  19    33798.04    33742.72    656.50 o 
  15   1  19     9940.31     9321.60    463.60 o 
  17   1  19     3748.87     4903.58    433.13 o 
  19   1  19    17666.35    18236.20    660.92 o 
  21   1  19    13974.06    13796.45    610.53 o 
  23   1  19    23817.32    22891.74    847.93 o 
  25   1  19       42.56      532.75    441.89 o 
  27   1  19     3685.59     4314.52    608.73 o 
  29   1  19      874.33      453.41    498.51 o 
  31   1  19      507.12     -591.76    591.76 o 
  33   1  19     8624.70     8413.50    922.45 o 
  35   1  19       57.68     -114.02    664.16 o 
  37   1  19     5817.06     5101.93    931.15 o 
 -42   2  19     1746.73     1273.18    729.59 o 
 -40   2  19      243.61     -246.15    649.68 o 
 -38   2  19     4601.30     4080.28    748.46 o 
 -36   2  19     2311.68     1323.98    618.12 o 
 -34   2  19       19.00      182.07    660.01 o 
 -32   2  19     2296.99     2021.90    584.72 o 
 -30   2  19      178.69      229.71    463.36 o 
 -28   2  19     3838.83     3634.83    585.19 o 
 -26   2  19       43.65      793.33    510.00 o 
 -24   2  19    13680.86    13827.09    706.42 o 
 -22   2  19     2363.04     2419.52    423.20 o 
 -20   2  19     1660.55     1490.49    369.67 o 
 -18   2  19     9079.05     8370.08    652.48 o 
 -16   2  19    14350.05    14535.09   1307.33 o 
 -14   2  19     5962.51     6160.11    297.63 o 
 -12   2  19     4118.75     4916.99    234.30 o 
 -10   2  19      178.12      504.78    180.96 o 
  -8   2  19    35690.17    37330.16    689.28 o 
  -6   2  19    16207.93    15234.90    566.83 o 
  -4   2  19    23924.57    25095.08    563.97 o 
  -2   2  19     4410.75     5397.33    258.83 o 
   0   2  19    10037.66     9915.65    378.73 o 
   2   2  19     7907.46     8169.24    303.30 o 
   4   2  19    47872.31    47775.10    823.10 o 
   6   2  19       87.95      265.23    198.09 o 
   8   2  19     4242.97     4863.42    269.65 o 
  10   2  19    16997.71    16249.24    657.41 o 
  12   2  19     2620.08     2731.52    312.92 o 
  14   2  19    39161.13    38688.24    913.50 o 
  16   2  19     1071.31     1096.80    363.10 o 
  18   2  19       22.80     -238.10    283.91 o 
  20   2  19     8954.90     9159.36    520.07 o 
  22   2  19      334.47      189.70    346.49 o 
  24   2  19     4579.89     5546.83    495.06 o 
  26   2  19     5154.35     4365.90    517.46 o 
  28   2  19      357.33      169.60    509.91 o 
  30   2  19     1669.13     1389.02    553.16 o 
  32   2  19     2017.77     2780.27    744.46 o 
  34   2  19     4279.51     4104.74    694.78 o 
  36   2  19      466.53     1026.23    839.17 o 
 -41   3  19     2100.68     2027.35   2157.23 o 
 -39   3  19       83.02     -244.65   1192.35 o 
 -37   3  19     2591.44     1721.14   1220.30 o 
 -35   3  19     1369.42     1736.19   1156.32 o 
 -33   3  19     1334.30      916.71   1073.91 o 
 -31   3  19        0.16     -520.12    929.32 o 
 -29   3  19     2293.59     2533.31    988.15 o 
 -27   3  19      497.82      126.17    648.93 o 
 -25   3  19     9076.93     9278.38    990.88 o 
 -23   3  19     2690.80     1981.47    668.62 o 
 -21   3  19    22808.04    21056.45   1228.85 o 
 -19   3  19     2655.56     3246.48    695.58 o 
 -17   3  19    12857.66    12931.06    758.77 o 
 -15   3  19      292.89      484.62    417.19 o 
 -13   3  19     9950.80     8257.80    611.56 o 
 -11   3  19     1553.96     1479.34    397.91 o 
  -9   3  19     7966.85     7904.59    838.02 o 
  -7   3  19    15727.93    15191.26    677.18 o 
  -5   3  19    15135.61    13639.08    659.61 o 
  -3   3  19       79.80      -92.50    284.12 o 
  -1   3  19    24944.43    25684.34    737.72 o 
   1   3  19    11543.22    11333.99    508.20 o 
   3   3  19     2503.14     2436.32    281.58 o 
   5   3  19     2410.17     2467.24    307.74 o 
   7   3  19     2103.29     1800.63    348.32 o 
   9   3  19     3648.99     4158.94    486.02 o 
  11   3  19     5177.90     4673.86    488.33 o 
  13   3  19     6867.26     7086.03    506.43 o 
  15   3  19     7759.78     7675.02    765.57 o 
  17   3  19      478.52     1286.38    426.86 o 
  19   3  19     2246.12     1669.12    405.75 o 
  21   3  19     1027.30      324.95    459.03 o 
  23   3  19      751.61     1152.91    652.72 o 
  25   3  19      453.06      339.73    619.09 o 
  27   3  19      293.46     1165.60    640.63 o 
  29   3  19     2759.52     2034.08    929.57 o 
  31   3  19      326.97       29.17    945.01 o 
  33   3  19      151.23     1120.00    997.46 o 
  35   3  19     1509.58      504.43   1040.64 o 
 -38   4  19     3926.60     3229.59   1402.02 o 
 -36   4  19      534.93     -158.43   2818.31 o 
 -34   4  19     3524.72     1654.19   1240.03 o 
 -32   4  19     8152.50     8769.78   1524.86 o 
 -30   4  19     1949.66     1835.73   1088.09 o 
 -28   4  19    10618.50     9167.40   2041.97 o 
 -26   4  19      211.07     1290.25    956.45 o 
 -24   4  19      397.36      -53.44    672.99 o 
 -22   4  19       31.22       63.65    674.96 o 
 -20   4  19     8519.85     9233.62    982.65 o 
 -18   4  19    11839.94    12382.22    819.80 o 
 -16   4  19     1198.08      917.87    467.39 o 
 -14   4  19    26497.81    25196.01   1048.38 o 
 -12   4  19     7477.42     8687.01    933.23 o 
 -10   4  19     7547.46     8219.97    636.23 o 
  -8   4  19    24087.44    24727.01    916.02 o 
  -6   4  19    11440.08    10017.92    606.03 o 
  -4   4  19     2427.71     2840.93    503.99 o 
  -2   4  19     6180.28     6171.22    602.27 o 
   0   4  19     2442.34     2029.45    398.36 o 
   2   4  19    27222.23    26456.17    808.48 o 
   4   4  19    29188.76    29906.14   1230.48 o 
   6   4  19    20614.27    22684.59   1568.45 o 
   8   4  19      250.30      412.12    423.20 o 
  10   4  19     1329.43       65.88    431.71 o 
  12   4  19      937.14     1088.33    494.66 o 
  14   4  19    16547.63    19586.21   1291.55 o 
  16   4  19     4742.94     4303.79    875.14 o 
  18   4  19      883.30      701.93    756.58 o 
  20   4  19     8948.15     9737.45   1250.14 o 
  22   4  19      155.82     2096.95    890.54 o 
  24   4  19    14318.20    13306.80   1318.69 o 
  26   4  19     1445.02     1003.00    788.04 o 
  28   4  19      147.12     -319.49    779.05 o 
  30   4  19       35.92     -316.60    825.07 o 
  32   4  19     4814.62     5228.19   1581.77 o 
 -35   5  19     2423.38     2345.93   1411.59 o 
 -33   5  19     1471.40     1384.58   1292.48 o 
 -31   5  19     2571.97     3498.14   1425.64 o 
 -29   5  19      433.07      -69.77   1460.14 o 
 -27   5  19      152.85     1670.79   1132.23 o 
 -25   5  19       17.41      587.93    995.25 o 
 -23   5  19    29606.00    31191.16   3703.26 o 
 -21   5  19     1455.41     1588.35    817.79 o 
 -19   5  19       67.18      317.46    725.68 o 
 -17   5  19    10810.10    10457.73   1510.67 o 
 -15   5  19     2177.24     1710.69    544.17 o 
 -13   5  19     1354.98      944.97    510.31 o 
 -11   5  19    12831.71    14579.89    849.61 o 
  -9   5  19     4435.11     4606.57    532.99 o 
  -7   5  19     1823.38     1540.41    428.46 o 
  -5   5  19     5860.66     6300.87    560.71 o 
  -3   5  19     5784.78     7203.74    571.24 o 
  -1   5  19      228.04      130.00    385.42 o 
   1   5  19     2591.25     2180.92    473.80 o 
   3   5  19        6.73      596.93    564.32 o 
   5   5  19     1893.68     1194.63    612.66 o 
   7   5  19     1684.72     1743.89    616.86 o 
   9   5  19    28499.22    32676.44   3227.80 o 
  11   5  19     5035.62     6879.92   1446.33 o 
  13   5  19     1132.07      735.24    811.98 o 
  15   5  19     4537.64     4217.05    905.21 o 
  17   5  19      344.05      193.49   1085.52 o 
  19   5  19      427.83     1083.08    887.23 o 
  21   5  19     4026.03     2261.17    961.07 o 
  23   5  19     2052.51      429.91    873.60 o 
  25   5  19     1076.78      388.01   1039.48 o 
  27   5  19     2850.92     2663.57    972.99 o 
  29   5  19     8769.21     8609.03   1209.01 o 
 -30   6  19     2205.27     2780.88   1403.61 o 
 -28   6  19      632.37     -567.69   2119.55 o 
 -26   6  19      373.21      435.92   1225.11 o 
 -24   6  19     5938.79     8910.55   1696.75 o 
 -22   6  19     7366.07     7857.42   1516.74 o 
 -20   6  19      399.79      -17.23   1452.93 o 
 -18   6  19     3039.14     3393.53   1163.99 o 
 -16   6  19     2595.13     2928.28    907.16 o 
 -14   6  19     9794.72    14086.73   1833.93 o 
 -12   6  19     6990.33     8509.60   1544.40 o 
 -10   6  19      538.55     1014.11    509.90 o 
  -8   6  19     6073.82     6334.77    638.12 o 
  -6   6  19     5945.14     7467.44    885.42 o 
  -4   6  19    19785.29    21963.40   2424.41 o 
  -2   6  19     7917.43     8300.45    649.26 o 
   0   6  19      577.69     -281.58    512.71 o 
   2   6  19     3989.44     4137.09   1126.63 o 
   4   6  19    10548.32    10944.67   1198.40 o 
   6   6  19    12664.65    13259.68   1638.38 o 
   8   6  19     1321.22     1240.71   1125.96 o 
  10   6  19    11243.95    11324.28   1630.53 o 
  12   6  19     6611.84     4695.64   1256.97 o 
  14   6  19    12295.65    11835.15   2117.34 o 
  16   6  19      141.56      724.99    896.20 o 
  18   6  19     3972.78     3792.31   1115.08 o 
  20   6  19      906.35      233.91    927.83 o 
  22   6  19      362.55       63.84    851.10 o 
  24   6  19     1999.86      983.80    949.17 o 
 -23   7  19       15.34     1689.41   1888.48 o 
 -21   7  19     6945.03     8586.17   1701.20 o 
 -19   7  19     5715.42     5630.97   1593.68 o 
 -17   7  19      139.01    -1088.59   1088.59 o 
 -15   7  19      915.97      170.46    913.97 o 
 -13   7  19    20516.55    21745.13   1426.69 o 
 -11   7  19      568.82      345.57    864.45 o 
  -9   7  19      706.29     1275.40    794.52 o 
  -7   7  19       27.84     -268.02    758.87 o 
  -5   7  19       67.42     -205.40    724.05 o 
  -3   7  19      120.28     -859.29    859.29 o 
  -1   7  19    10318.50    10267.34   1335.12 o 
   1   7  19     5224.10     3968.94   1097.39 o 
   3   7  19      746.82      798.03   1189.32 o 
   5   7  19     7899.80     7951.94   3769.76 o 
   7   7  19      687.28     1100.02   1229.19 o 
   9   7  19     4483.73     6246.11   1527.67 o 
  11   7  19      454.66      230.86   1151.65 o 
  13   7  19     1709.50     1606.13   1308.81 o 
  15   7  19      634.76      948.55   1340.41 o 
  17   7  19     2240.60     1369.01   1393.20 o 
  19   7  19    11174.19    15030.80   1621.30 o 
 -12   8  19     1456.88     1389.85   1248.35 o 
 -10   8  19     3452.99     4040.49   1263.99 o 
  -8   8  19       22.07     -210.88    836.81 o 
  -6   8  19      912.11     1395.89   1064.70 o 
  -4   8  19     9567.14    13100.73   1753.82 o 
  -2   8  19       36.54     -793.10   1227.83 o 
   0   8  19      353.71      502.48   1053.42 o 
   2   8  19     1696.53     1634.11   1068.52 o 
   4   8  19      226.12    -1189.72   1189.72 o 
   6   8  19       49.25      704.16   1344.14 o 
 -42   0  20     8163.14    11545.88   1926.16 o 
 -40   0  20      933.51     1695.64   1398.63 o 
 -38   0  20     5566.66     5585.65   1517.21 o 
 -36   0  20     1282.11      522.52    879.94 o 
 -34   0  20    11571.25    10789.67   1962.18 o 
 -32   0  20     9472.17     8621.99   1239.59 o 
 -30   0  20     2832.88     2686.25    711.61 o 
 -28   0  20      415.57      277.32    807.37 o 
 -26   0  20      811.32      -96.62    530.07 o 
 -24   0  20    17995.73    19551.85   1815.19 o 
 -22   0  20    17492.11    17943.92   1521.09 o 
 -20   0  20    14085.05    15428.97    851.00 o 
 -18   0  20    38336.86    39738.23   1583.86 o 
 -16   0  20   172446.89   175957.58   4161.27 o 
 -14   0  20   116572.69   113821.36   4000.71 o 
 -12   0  20    17443.04    17447.55    784.85 o 
 -10   0  20    17904.93    17555.17    659.57 o 
  -8   0  20   199337.33   200704.50   3586.09 o 
  -6   0  20   109188.12   104760.19   1825.28 o 
  -4   0  20    34439.13    36532.85    820.47 o 
  -2   0  20    14101.02    15220.83    489.99 o 
   0   0  20    92904.63    93190.29   1688.67 o 
   2   0  20    61630.92    61787.19   1349.91 o 
   4   0  20    38261.42    38770.32   1083.70 o 
   6   0  20    28570.80    30838.90   1121.35 o 
   8   0  20    22191.27    21367.82   1115.42 o 
  10   0  20   188195.89   188595.06   3467.16 o 
  12   0  20     4925.18     5340.60    423.30 o 
  14   0  20      109.67     -191.18    290.77 o 
  16   0  20   118349.60   117278.40   2373.10 o 
  18   0  20    79404.42    78678.30   1999.50 o 
  20   0  20    10182.83    10718.10    906.98 o 
  22   0  20    21000.72    20435.69   1110.30 o 
  24   0  20    20725.31    22484.18   1204.49 o 
  26   0  20    36492.46    39714.32   4425.85 o 
  28   0  20      286.80      703.01   1143.17 o 
  30   0  20       40.46     -830.22    830.22 o 
  32   0  20       39.09     -867.38    867.38 o 
  34   0  20     3332.59     3011.99   1165.18 o 
  36   0  20       64.45     -946.14    946.14 o 
  38   0  20     1566.07     3685.24   1695.64 o 
 -43   1  20      494.82     1276.52    999.82 o 
 -41   1  20     5611.00     5807.28   1118.18 o 
 -39   1  20     8375.38     8212.60    910.12 o 
 -37   1  20      368.97     1127.63    655.05 o 
 -35   1  20     3274.20     2657.87    680.38 o 
 -33   1  20     8894.33     8582.91    906.83 o 
 -31   1  20    24821.34    24942.28   1107.24 o 
 -29   1  20       54.42      431.44    450.89 o 
 -27   1  20    16146.06    17088.03    814.11 o 
 -25   1  20    10883.34     9995.04    680.99 o 
 -23   1  20    38997.82    39793.14   1147.28 o 
 -21   1  20     4845.66     5171.69    480.24 o 
 -19   1  20    16902.13    14999.94    661.27 o 
 -17   1  20    11366.41    11048.87    725.44 o 
 -15   1  20    13891.22    14422.48    611.07 o 
 -13   1  20    43643.85    43522.13   1083.72 o 
 -11   1  20     1442.22     1308.78    222.65 o 
  -9   1  20    92257.55    88910.68   1342.46 o 
  -7   1  20     8746.34     7598.71    333.12 o 
  -5   1  20    73881.00    78021.50   1197.75 o 
  -3   1  20    16169.97    17843.52    445.12 o 
  -1   1  20    39524.25    40576.69    721.66 o 
   1   1  20    83004.30    81111.26   1158.06 o 
   3   1  20    28390.73    29002.91    528.87 o 
   5   1  20     8956.47    10436.47    372.79 o 
   7   1  20    11606.34    11249.83    385.09 o 
   9   1  20    40235.52    37709.76    692.53 o 
  11   1  20    12100.89    11525.62    395.71 o 
  13   1  20     5758.47     5778.26    339.04 o 
  15   1  20    24005.84    22119.94    674.04 o 
  17   1  20    57277.74    56140.76   1172.07 o 
  19   1  20     8129.69     7447.44    485.83 o 
  21   1  20     6718.14     6609.40    494.16 o 
  23   1  20     1444.31      863.30    398.81 o 
  25   1  20    17302.97    16662.65    860.18 o 
  27   1  20    13157.20    13172.45    809.71 o 
  29   1  20     4497.38     4463.59    819.39 o 
  31   1  20     1959.98     1826.84    893.72 o 
  33   1  20    18550.37    19085.83   1172.85 o 
  35   1  20     2380.43     2309.35    771.78 o 
  37   1  20     3871.57     3445.92   1169.66 o 
 -42   2  20     3150.10     3228.68    781.12 o 
 -40   2  20    11188.93    11964.23    993.83 o 
 -38   2  20       37.42     -612.19    612.19 o 
 -36   2  20       43.11      970.53    615.84 o 
 -34   2  20       50.92     -298.08    559.24 o 
 -32   2  20    24255.80    25490.03   1706.55 o 
 -30   2  20      278.88      -58.19    440.58 o 
 -28   2  20      235.48      462.59    455.06 o 
 -26   2  20    51381.92    54537.61   1957.53 o 
 -24   2  20    10661.47    11137.23    722.78 o 
 -22   2  20    16139.97    16667.28    749.23 o 
 -20   2  20     1060.56     1189.47    355.31 o 
 -18   2  20    46481.31    48756.05   1380.78 o 
 -16   2  20     9049.99     8913.99    804.40 o 
 -14   2  20     3870.14     3788.80    264.57 o 
 -12   2  20     2867.21     3490.73    236.06 o 
 -10   2  20     3670.71     3413.08    252.44 o 
  -8   2  20    48585.57    47944.33    830.15 o 
  -6   2  20    29790.95    30665.61    613.69 o 
  -4   2  20     7210.38     6627.74    333.10 o 
  -2   2  20    12845.24    13297.53    385.61 o 
   0   2  20    84829.09    80983.92   1215.21 o 
   2   2  20     4678.42     4677.93    283.24 o 
   4   2  20    50779.64    50457.13    934.06 o 
   6   2  20   152297.45   154062.22   2299.60 o 
   8   2  20    18031.12    18059.04    476.78 o 
  10   2  20    41099.21    41221.02    830.41 o 
  12   2  20      445.05      288.51    257.91 o 
  14   2  20    30105.33    30216.21   1295.33 o 
  16   2  20    13478.40    13200.58    597.55 o 
  18   2  20     5022.32     5740.16    537.48 o 
  20   2  20    14559.03    14252.50    622.68 o 
  22   2  20     2245.59     1593.55    401.60 o 
  24   2  20    11142.31    10584.79    597.36 o 
  26   2  20     6533.14     6599.46    581.33 o 
  28   2  20    11862.44    10616.29    919.33 o 
  30   2  20      635.45      863.88    555.30 o 
  32   2  20    21373.11    22213.01   1054.36 o 
  34   2  20      176.69      390.12    577.90 o 
  36   2  20    20173.78    22363.60   1241.93 o 
 -41   3  20     2294.01     2789.87   1366.91 o 
 -39   3  20       58.73     -264.36   1126.09 o 
 -37   3  20     1517.14     1716.77   1213.44 o 
 -35   3  20    13804.20    13514.78   1659.26 o 
 -33   3  20     2112.98     2005.76   1085.73 o 
 -31   3  20    19195.40    22502.80   4042.94 o 
 -29   3  20    12178.71    12263.17   1443.96 o 
 -27   3  20     1222.74     2070.73    787.91 o 
 -25   3  20     1013.12     1382.93    796.76 o 
 -23   3  20    15511.74    13416.27   1076.47 o 
 -21   3  20     4046.19     4667.20    962.41 o 
 -19   3  20     9291.09     8304.31    867.56 o 
 -17   3  20    70487.81    65174.04   1868.74 o 
 -15   3  20     9490.11    11241.22   1028.89 o 
 -13   3  20    15223.16    14710.93    775.12 o 
 -11   3  20      992.47      772.33    379.86 o 
  -9   3  20   132526.27   131731.50   2990.04 o 
  -7   3  20     1051.33     1533.67    368.75 o 
  -5   3  20    21413.04    21473.49    793.91 o 
  -3   3  20    12746.27    12079.66    678.22 o 
  -1   3  20     6475.89     7175.47    438.05 o 
   1   3  20    61551.50    61216.61   1272.92 o 
   3   3  20    24320.60    24020.64    819.00 o 
   5   3  20      371.52      341.56    299.08 o 
   7   3  20     3401.56     3713.91    472.50 o 
   9   3  20    71871.96    73316.63   1631.64 o 
  11   3  20     9667.28     9494.04    539.83 o 
  13   3  20    22281.52    21683.64    821.61 o 
  15   3  20    37809.77    37177.11   1141.83 o 
  17   3  20       93.32       28.48    377.52 o 
  19   3  20    29389.14    29557.71   1291.71 o 
  21   3  20       91.25     -441.40    441.40 o 
  23   3  20    25403.49    24095.29   1040.47 o 
  25   3  20      274.27      523.60    672.97 o 
  27   3  20    33578.55    35890.18   1419.85 o 
  29   3  20     5059.26     4547.39   1047.96 o 
  31   3  20      991.37     2174.75   1000.50 o 
  33   3  20    10279.67    13424.43   2782.26 o 
  35   3  20      387.85     1410.74   1144.26 o 
 -38   4  20     1228.34     1529.47   1385.88 o 
 -36   4  20     1423.59     2927.94   1362.41 o 
 -34   4  20      102.13      278.13   1552.12 o 
 -32   4  20     7680.99     9721.73   1578.21 o 
 -30   4  20       94.62     -606.61    947.45 o 
 -28   4  20       22.74      138.84    940.24 o 
 -26   4  20     8751.47     8487.17   1954.98 o 
 -24   4  20     7868.38     7945.89   1487.30 o 
 -22   4  20    16951.88    15439.13   1930.40 o 
 -20   4  20        9.33      670.24    655.86 o 
 -18   4  20    12786.03    11823.17    817.35 o 
 -16   4  20     5111.09     4717.16    605.06 o 
 -14   4  20    49624.59    49284.32   1545.85 o 
 -12   4  20    12511.83    12628.19    773.73 o 
 -10   4  20     6737.98     7445.22    755.67 o 
  -8   4  20    64050.20    64287.80   1616.83 o 
  -6   4  20     8911.65     9272.59    598.69 o 
  -4   4  20      155.40      298.14    355.81 o 
  -2   4  20    18039.82    19392.94    838.01 o 
   0   4  20    16086.29    15659.79    730.29 o 
   2   4  20       13.05      449.47    349.44 o 
   4   4  20      603.62      253.30    329.93 o 
   6   4  20     1625.43     2481.65    483.65 o 
   8   4  20     4223.55     4634.36    583.16 o 
  10   4  20    67642.91    64148.38   1927.89 o 
  12   4  20      751.63      576.54    488.21 o 
  14   4  20      289.12     1015.23    658.75 o 
  16   4  20    21029.15    22136.95   1421.56 o 
  18   4  20    36024.53    34601.12   1758.21 o 
  20   4  20      102.16      586.90    777.39 o 
  22   4  20      223.87      430.45    841.68 o 
  24   4  20    23699.48    23350.22   1611.52 o 
  26   4  20      634.39      272.86    790.02 o 
  28   4  20      335.25      324.85    824.12 o 
  30   4  20     1399.70     1158.53    889.95 o 
  32   4  20     4726.44     7387.74   1608.98 o 
 -35   5  20       96.75     -610.23   1238.76 o 
 -33   5  20      108.69     1779.89   1286.94 o 
 -31   5  20     9496.93     8414.95   4127.17 o 
 -29   5  20     4042.15     2663.29   1285.50 o 
 -27   5  20    10885.29    11686.04   1628.01 o 
 -25   5  20     5087.64     6151.87   1385.62 o 
 -23   5  20    18839.20    21094.45   1842.34 o 
 -21   5  20        2.61     1325.98    798.67 o 
 -19   5  20    10076.16    13119.57   1188.79 o 
 -17   5  20      164.87      342.53    723.28 o 
 -15   5  20     1876.14      542.80    671.38 o 
 -13   5  20      345.97     1445.47    507.89 o 
 -11   5  20      172.42      921.53    457.47 o 
  -9   5  20     1376.35      733.59    437.53 o 
  -7   5  20    43544.53    44552.93   1342.82 o 
  -5   5  20    17709.96    18099.10    841.69 o 
  -3   5  20       34.38     -354.46    380.99 o 
  -1   5  20      779.12      341.67    407.24 o 
   1   5  20    24916.81    27358.51   1007.59 o 
   3   5  20    40003.15    41508.11   1819.11 o 
   5   5  20     2596.56     2532.90    676.96 o 
   7   5  20    22568.32    24903.48   1336.75 o 
   9   5  20     9124.66     9659.33   1055.34 o 
  11   5  20       89.52      589.46    731.23 o 
  13   5  20     4773.91     7187.45   1674.77 o 
  15   5  20     3931.13     2777.10    902.67 o 
  17   5  20     7071.88     9015.86   1156.88 o 
  19   5  20     4757.21     7183.51   1104.23 o 
  21   5  20     9448.72     8952.76   1227.38 o 
  23   5  20       17.56     -803.40    876.52 o 
  25   5  20     9610.53     8267.41   1133.96 o 
  27   5  20     1769.44      214.03    873.27 o 
  29   5  20      103.92     1019.56    935.67 o 
 -30   6  20     1144.51       57.27   1257.24 o 
 -28   6  20      387.47     1006.80   1239.11 o 
 -26   6  20      114.73      820.87   1216.34 o 
 -24   6  20     4714.70     4535.67   3424.53 o 
 -22   6  20     1110.19     2076.94   1203.85 o 
 -20   6  20    11205.66    13820.13   3240.56 o 
 -18   6  20     2716.95     3478.25    983.26 o 
 -16   6  20     6046.88     7066.36   1068.98 o 
 -14   6  20     1881.94     2221.41    888.94 o 
 -12   6  20      610.96      944.02    742.50 o 
 -10   6  20     5573.80     6015.91    889.36 o 
  -8   6  20     3502.45     4072.91    812.46 o 
  -6   6  20     4059.96     4290.55    593.03 o 
  -4   6  20     1984.17     2893.85    547.49 o 
  -2   6  20     9226.34    10398.62    859.22 o 
   0   6  20     3010.21     3536.73    971.54 o 
   2   6  20    14715.99    14002.21   1345.25 o 
   4   6  20      347.74      137.17    821.53 o 
   6   6  20     7269.53     6147.69   1891.25 o 
   8   6  20     3653.31     2866.38   2418.78 o 
  10   6  20     3515.41     3708.13   1400.84 o 
  12   6  20    12266.98    13974.19   1721.57 o 
  14   6  20     3899.91     3745.03   1284.33 o 
  16   6  20     1243.86     1285.70   1277.27 o 
  18   6  20     2117.81     1400.64   1063.38 o 
  20   6  20     2530.55     3051.61   1104.60 o 
  22   6  20       60.79     1734.92    921.45 o 
  24   6  20      122.65     -205.65    849.68 o 
 -23   7  20     1565.64     1804.43   1376.45 o 
 -21   7  20     1296.10     3480.82   1374.48 o 
 -19   7  20     1712.86      543.22   1180.43 o 
 -17   7  20     2849.45     2023.83   1723.90 o 
 -15   7  20     1627.97     1944.04   1056.24 o 
 -13   7  20     3808.06     4679.58    956.30 o 
 -11   7  20     2464.44     2115.41    891.03 o 
  -9   7  20     9908.33    11922.82   1249.32 o 
  -7   7  20     1369.86     1841.34    852.53 o 
  -5   7  20     2767.43     3189.18    854.39 o 
  -3   7  20     1360.91     1775.03    958.63 o 
  -1   7  20     7590.43     6459.48   1184.59 o 
   1   7  20      910.77     1063.82   1357.79 o 
   3   7  20     2140.65      190.24   1028.33 o 
   5   7  20     1046.38     1146.45   1187.45 o 
   7   7  20     1387.75     1538.10   2209.88 o 
   9   7  20     1729.08     2787.36   1423.23 o 
  11   7  20     5135.28     4419.10   1442.68 o 
  13   7  20     2310.09     1851.49   1516.66 o 
  15   7  20     3512.37     5263.16   4498.44 o 
  17   7  20     1348.69      466.53   1311.34 o 
 -12   8  20     3452.15     1316.62   1717.81 o 
 -10   8  20      854.71      504.48    893.36 o 
  -8   8  20     5697.88     3733.57   1173.07 o 
  -6   8  20      449.13     -555.07    984.33 o 
  -4   8  20      723.01      753.06   1018.21 o 
  -2   8  20      115.78     -881.26    990.75 o 
   0   8  20     1166.71      226.25   1040.10 o 
   2   8  20     3323.28     3884.66   1876.39 o 
   4   8  20     6028.38     5770.26   1687.55 o 
   6   8  20     3669.07     3418.12   1542.33 o 
 -43   1  21      606.45     -370.25    913.19 o 
 -41   1  21      257.11     -252.30    869.13 o 
 -39   1  21     3091.35     2508.42    862.65 o 
 -37   1  21    12905.35    12053.83   1161.66 o 
 -35   1  21      666.34      348.18    607.03 o 
 -33   1  21     5201.31     4542.87    877.73 o 
 -31   1  21      164.66      437.50    483.09 o 
 -29   1  21       37.01      469.09    452.48 o 
 -27   1  21    26929.29    28755.61   1034.17 o 
 -25   1  21      111.75      210.46    390.05 o 
 -23   1  21     3771.99     3415.05    477.10 o 
 -21   1  21     2216.71     2277.29    423.88 o 
 -19   1  21     7017.92     7323.30    512.49 o 
 -17   1  21    30801.38    28950.28   1180.99 o 
 -15   1  21     7002.01     7483.22    483.62 o 
 -13   1  21     2273.14     2201.49    345.67 o 
 -11   1  21      165.62      502.14    206.21 o 
  -9   1  21      198.59      164.36    182.75 o 
  -7   1  21    15482.70    14073.02    412.10 o 
  -5   1  21   110971.38   113119.40   1636.14 o 
  -3   1  21    32845.32    33406.35    616.85 o 
  -1   1  21     7452.17     7156.74    297.84 o 
   1   1  21       26.75      377.39    205.51 o 
   3   1  21    22370.52    21828.08    457.50 o 
   5   1  21    34199.98    33990.32    605.44 o 
   7   1  21      677.84      694.70    183.72 o 
   9   1  21    23464.32    22665.37    545.06 o 
  11   1  21     6261.10     6392.06    327.29 o 
  13   1  21    14006.94    14556.26    471.77 o 
  15   1  21    32807.86    33062.58    879.38 o 
  17   1  21       47.92     -206.86    254.69 o 
  19   1  21     5751.20     5487.07    456.11 o 
  21   1  21      184.43      109.45    339.77 o 
  23   1  21      482.50      318.79    429.24 o 
  25   1  21    21759.41    22967.88    989.26 o 
  27   1  21     6353.13     7021.29    956.94 o 
  29   1  21     7257.65     6625.85    712.87 o 
  31   1  21      334.15      -56.91    544.64 o 
  33   1  21       15.97     -574.78    705.60 o 
  35   1  21     4752.31     5984.07    907.77 o 
  37   1  21     3882.44     3805.71    880.14 o 
 -42   2  21      451.87     1085.56    701.89 o 
 -40   2  21      663.46       30.73    639.65 o 
 -38   2  21      849.19     1040.76    759.51 o 
 -36   2  21     6880.88     8136.95   1003.16 o 
 -34   2  21     1307.59      477.78    561.01 o 
 -32   2  21     2923.55     4104.00    656.08 o 
 -30   2  21     2315.10     1988.56    534.44 o 
 -28   2  21       88.45      636.77    444.45 o 
 -26   2  21     4217.63     4753.89    556.45 o 
 -24   2  21     6052.42     6796.83    606.40 o 
 -22   2  21     5708.84     5401.61    527.85 o 
 -20   2  21     1869.32     2137.41    402.49 o 
 -18   2  21    11581.78    12449.33    622.35 o 
 -16   2  21    11626.42    11710.82    585.00 o 
 -14   2  21    18814.37    19443.07    587.30 o 
 -12   2  21    19290.78    19331.29    502.17 o 
 -10   2  21     1365.61     1317.47    178.62 o 
  -8   2  21     8203.60     9014.69    340.83 o 
  -6   2  21     6987.12     7439.83    315.18 o 
  -4   2  21    17491.47    17055.32    452.95 o 
  -2   2  21     3256.41     3790.86    250.04 o 
   0   2  21     7263.04     7643.99    297.34 o 
   2   2  21    34000.85    34043.71    715.17 o 
   4   2  21       43.87      -79.69    202.18 o 
   6   2  21     4114.15     4014.54    344.74 o 
   8   2  21     2755.57     3057.01    263.57 o 
  10   2  21     1192.20     1657.98    262.05 o 
  12   2  21      917.05     1084.80    267.73 o 
  14   2  21    35648.63    34869.98    950.33 o 
  16   2  21     2210.71     1515.52    413.12 o 
  18   2  21    11600.73    13083.07    587.19 o 
  20   2  21      325.86      314.52    343.15 o 
  22   2  21     4595.41     4353.21    472.40 o 
  24   2  21      802.91      867.98    395.73 o 
  26   2  21     2921.24     3845.01    568.02 o 
  28   2  21     9120.03     8933.21    723.00 o 
  30   2  21      227.76      480.47    657.48 o 
  32   2  21      736.07      403.57    560.88 o 
  34   2  21     1386.69     2125.60    629.07 o 
  36   2  21       11.01      513.64    674.44 o 
 -39   3  21      417.99      695.54   1988.22 o 
 -37   3  21     3404.65     3221.86   1276.58 o 
 -35   3  21      102.41      953.45   1140.37 o 
 -33   3  21     4917.85     6123.79   1327.08 o 
 -31   3  21      929.48     1657.71   1025.46 o 
 -29   3  21     9398.01     9300.53   1343.88 o 
 -27   3  21        8.66      950.69    676.22 o 
 -25   3  21       51.90     -559.74    647.53 o 
 -23   3  21     3026.04     1491.07    762.35 o 
 -21   3  21    11962.02     9323.33   1276.47 o 
 -19   3  21     8912.16     9587.31    922.32 o 
 -17   3  21    19632.85    21256.23    978.86 o 
 -15   3  21     2517.18     2645.97    488.52 o 
 -13   3  21     6015.45     5260.45    558.63 o 
 -11   3  21     3380.94     3092.85    568.76 o 
  -9   3  21    18229.18    19062.30    790.00 o 
  -7   3  21    15859.13    15560.41    761.34 o 
  -5   3  21     8500.34     8741.30    556.10 o 
  -3   3  21     1391.47     1138.32    388.43 o 
  -1   3  21     6274.36     6923.59    518.72 o 
   1   3  21        4.31     -229.07    229.07 o 
   3   3  21    12864.08    13322.39    712.61 o 
   5   3  21     1359.84      882.94    438.32 o 
   7   3  21     1597.09     1542.35    213.89 o 
   9   3  21     5033.83     5144.31    536.33 o 
  11   3  21     3760.74     3914.17    431.15 o 
  13   3  21     3544.73     3615.59    459.95 o 
  15   3  21    27849.54    27770.94    979.75 o 
  17   3  21       52.74     -168.90    384.08 o 
  19   3  21       40.10      -41.87    575.28 o 
  21   3  21        0.27      198.04    465.86 o 
  23   3  21     7983.15     8372.58    724.18 o 
  25   3  21     1479.27     1682.85    586.34 o 
  27   3  21     5210.06     5327.78    773.30 o 
  29   3  21        6.08      402.14    845.74 o 
  31   3  21     1158.79     1384.75    985.72 o 
  33   3  21     2131.24     1896.38   1074.80 o 
  35   3  21      539.09       12.19   1941.68 o 
 -38   4  21      374.13      131.20   1269.80 o 
 -36   4  21      289.18      523.19   1272.25 o 
 -34   4  21     1343.30      341.90   1135.87 o 
 -32   4  21     1781.67     2068.90   1238.20 o 
 -30   4  21      244.86     1369.66   1158.86 o 
 -28   4  21    12085.56    11354.90   2867.63 o 
 -26   4  21    19870.59    17537.92   1669.40 o 
 -24   4  21     3664.65     3779.27    890.65 o 
 -22   4  21    16327.57    17285.94   1550.43 o 
 -20   4  21     1150.85     1492.21    725.74 o 
 -18   4  21     2141.66     2454.52    593.95 o 
 -16   4  21     2180.89     2623.28    788.62 o 
 -14   4  21    19785.02    21256.22    993.95 o 
 -12   4  21      554.07     -186.99    406.72 o 
 -10   4  21     6287.75     6250.57    572.73 o 
  -8   4  21    20212.48    19545.11    945.33 o 
  -6   4  21     7581.85     8844.21    606.09 o 
  -4   4  21    23236.97    20580.98    852.75 o 
  -2   4  21      436.24      794.15    389.88 o 
   0   4  21     1473.07     1173.47    409.16 o 
   2   4  21     6726.01     6739.65   1091.11 o 
   4   4  21      900.04     1130.31    447.31 o 
   6   4  21    70827.07    68850.99   1918.04 o 
   8   4  21     4786.04     4931.97    612.48 o 
  10   4  21      225.95      125.74    461.88 o 
  12   4  21     3352.74     2993.40    776.32 o 
  14   4  21      221.99     -432.13    872.24 o 
  16   4  21     6738.84     7235.89   1287.83 o 
  18   4  21     6052.70     7168.69   1051.04 o 
  20   4  21      378.17      644.79    763.13 o 
  22   4  21     2605.85     1360.21    877.60 o 
  24   4  21    18151.54    20194.24   2144.48 o 
  26   4  21      534.68      284.26    792.27 o 
  28   4  21     5757.14     6581.93   1023.78 o 
  30   4  21        8.90      313.05    834.28 o 
  32   4  21     6557.80     2200.67   1485.60 o 
 -35   5  21     1103.20     1882.49   2256.98 o 
 -33   5  21       22.44     -859.14   1128.46 o 
 -31   5  21     2705.85     1500.90   1294.17 o 
 -29   5  21       98.87     1153.15   1178.20 o 
 -27   5  21     1317.90     2684.31   1189.74 o 
 -25   5  21      160.34     -940.51    940.51 o 
 -23   5  21     4474.21     3954.77   1169.58 o 
 -21   5  21      502.24       39.23    783.26 o 
 -19   5  21    21827.46    23134.23   1505.49 o 
 -17   5  21     8297.90    10807.23   1502.67 o 
 -15   5  21     2699.34     3012.05   1349.25 o 
 -13   5  21       27.66      291.09    799.66 o 
 -11   5  21      721.42     1084.85    481.27 o 
  -9   5  21       91.64      295.93    436.54 o 
  -7   5  21      519.30      779.68    443.89 o 
  -5   5  21     2261.13     1447.72    470.29 o 
  -3   5  21    15985.18    15358.88    867.93 o 
  -1   5  21     3240.63     3550.03    521.21 o 
   1   5  21     7605.14     7880.05    832.11 o 
   3   5  21     3149.49     4231.36    710.24 o 
   5   5  21     3806.10     3596.31   1049.58 o 
   7   5  21     3173.21     4374.18   1169.22 o 
   9   5  21      787.08     -641.68    876.61 o 
  11   5  21      220.42     1304.42    775.43 o 
  13   5  21     9197.64     8661.36   1085.22 o 
  15   5  21     3847.06     3176.72    927.88 o 
  17   5  21     2434.79     1218.37    899.37 o 
  19   5  21     1791.10     1372.09    916.02 o 
  21   5  21     4808.92     4680.89   1097.43 o 
  23   5  21      819.18     1779.21    973.83 o 
  25   5  21      318.51      318.17    836.68 o 
  27   5  21      236.23     1140.29    909.35 o 
  29   5  21       67.89      420.17    981.06 o 
 -30   6  21      553.69    -1131.97   1131.97 o 
 -28   6  21     3952.87     2903.79   2352.84 o 
 -26   6  21       18.86      951.27   1268.82 o 
 -24   6  21     2912.48     1535.94   1245.46 o 
 -22   6  21     1066.01      940.55   1246.09 o 
 -20   6  21       23.91     1993.22   1144.31 o 
 -18   6  21     6682.82     5418.04   1148.38 o 
 -16   6  21     2489.56     2703.71    882.17 o 
 -14   6  21     1983.97     2970.23    838.73 o 
 -12   6  21      705.66       32.20    708.39 o 
 -10   6  21     6495.96     7347.13    930.80 o 
  -8   6  21      769.58      212.31    662.22 o 
  -6   6  21      134.21      828.70    662.77 o 
  -4   6  21    23540.67    22914.86   1462.27 o 
  -2   6  21     9504.11     9714.25   1523.66 o 
   0   6  21     2636.29     1920.85    863.09 o 
   2   6  21    11126.99    11990.12   1301.78 o 
   4   6  21    10346.98     9258.71   1235.82 o 
   6   6  21       23.38      692.01   1069.48 o 
   8   6  21     5541.41     3912.23   1292.57 o 
  10   6  21      227.73     1346.72   1179.78 o 
  12   6  21     2579.76     3774.92   1339.82 o 
  14   6  21    10034.79    10311.83   2500.80 o 
  16   6  21    10309.26     9426.47   1933.92 o 
  18   6  21     1773.43     3051.93   1062.80 o 
  20   6  21      240.47     -863.95    863.95 o 
  22   6  21    12203.80    12065.78   1807.93 o 
  24   6  21      745.67     -238.90    892.58 o 
 -23   7  21      670.67     -822.06   1259.07 o 
 -21   7  21     3352.70     4461.65   1516.87 o 
 -19   7  21     1012.37     2050.39   1320.73 o 
 -17   7  21     1921.62      980.05   1035.36 o 
 -15   7  21       32.63     -120.92   1066.79 o 
 -13   7  21     4695.45     6624.47   1035.26 o 
 -11   7  21      797.24     1112.87    832.00 o 
  -9   7  21    17079.23    18754.58   1327.75 o 
  -7   7  21     1575.86      148.64    763.97 o 
  -5   7  21        9.75      793.31    767.91 o 
  -3   7  21      441.35     1274.12    981.69 o 
  -1   7  21      395.05      493.62    983.68 o 
   1   7  21     1864.66     1250.20   1021.96 o 
   3   7  21       84.47      373.46    970.67 o 
   5   7  21    12654.50    12116.21   1842.24 o 
   7   7  21     4202.55     3775.37   1475.89 o 
   9   7  21     2747.27     3211.19   1389.32 o 
  11   7  21     1715.06     1857.34   1315.18 o 
  13   7  21     5401.51     6485.48   3714.90 o 
  15   7  21      231.19      520.80   1250.50 o 
  17   7  21        2.67    -1208.71   1208.71 o 
 -10   8  21      391.45     -690.08    854.95 o 
  -8   8  21       42.85      664.60   1039.66 o 
  -6   8  21      543.48      535.10   1026.80 o 
  -4   8  21     2789.22     4788.73   1240.49 o 
  -2   8  21      904.99      592.53   1070.38 o 
   0   8  21     4103.30     5224.02   1625.65 o 
   2   8  21      274.39       97.74   1057.56 o 
   4   8  21      460.46      860.17   1360.04 o 
 -42   0  22     5465.31     5098.01   1681.23 o 
 -40   0  22      968.63       52.09   1292.23 o 
 -38   0  22    14455.71    17690.26   1727.78 o 
 -36   0  22     3985.14     3876.81   1073.55 o 
 -34   0  22     4734.98     4762.11   1033.04 o 
 -32   0  22     7548.73     7598.83   1554.34 o 
 -30   0  22    10501.76    10792.59   1770.45 o 
 -28   0  22     1217.04     1035.90   1002.75 o 
 -26   0  22     3164.38     3808.24    670.42 o 
 -24   0  22   160702.11   154757.58   3903.19 o 
 -22   0  22       39.02     -216.65    459.79 o 
 -20   0  22    17798.30    16102.32    885.45 o 
 -18   0  22    26353.60    24991.03   1048.43 o 
 -16   0  22     4275.01     4768.83    534.23 o 
 -14   0  22     9037.83     9637.07   1066.73 o 
 -12   0  22    32384.55    32752.59   1457.91 o 
 -10   0  22    15705.85    15988.37    654.95 o 
  -8   0  22    34298.11    32580.79    950.50 o 
  -6   0  22   256899.14   247113.67   4298.40 o 
  -4   0  22    29007.55    28892.51    801.72 o 
  -2   0  22   117466.64   114394.30   2206.32 o 
   0   0  22    73206.53    71596.70   1518.76 o 
   2   0  22    84603.87    88915.46   2034.18 o 
   4   0  22       61.84      248.77    426.46 o 
   6   0  22      627.81      662.89    316.88 o 
   8   0  22   201793.03   205980.48   3760.42 o 
  10   0  22       55.32     -265.26    265.26 o 
  12   0  22    46957.52    46845.20   1188.43 o 
  14   0  22    23415.16    22462.17    807.38 o 
  16   0  22    14422.53    13516.75    650.96 o 
  18   0  22     8499.18     8482.42   1906.59 o 
  20   0  22    26745.83    27299.65   1267.91 o 
  22   0  22     3625.13     3843.19    692.43 o 
  24   0  22     6318.71     5213.67   1037.73 o 
  26   0  22    61842.76    64897.29   2785.06 o 
  28   0  22    41579.51    39515.17   2193.21 o 
  30   0  22    25296.98    23441.32   1782.42 o 
  32   0  22     2179.87     1272.43   1050.08 o 
  34   0  22     2070.33      894.82   1070.64 o 
  36   0  22     3002.44     2995.32   1667.94 o 
 -43   1  22      258.53      673.31    956.52 o 
 -41   1  22     2082.86     1544.78   1637.46 o 
 -39   1  22       46.47      193.21    735.03 o 
 -37   1  22     5788.10     5263.45    792.91 o 
 -35   1  22        8.66     -155.33    545.11 o 
 -33   1  22    17530.58    17413.75    932.35 o 
 -31   1  22     7557.20     7054.91    685.02 o 
 -29   1  22    18468.74    20117.00    918.35 o 
 -27   1  22     1856.22     2077.38    485.81 o 
 -25   1  22      375.52      332.76    389.21 o 
 -23   1  22    56060.21    55952.85   2050.62 o 
 -21   1  22     1164.03     1136.40    409.82 o 
 -19   1  22     4080.66     4233.54    450.49 o 
 -17   1  22       57.09     -301.01    301.01 o 
 -15   1  22   123862.49   118332.28   2346.90 o 
 -13   1  22    35581.87    33811.28    951.76 o 
 -11   1  22    41108.59    40327.80    814.68 o 
  -9   1  22    15663.56    15533.09    462.27 o 
  -7   1  22    50561.95    51286.86    896.37 o 
  -5   1  22    51944.98    51547.30    834.68 o 
  -3   1  22     7923.87     8853.48    319.40 o 
  -1   1  22    21043.11    22014.94    514.28 o 
   1   1  22    10454.44    10692.49    369.16 o 
   3   1  22   117341.57   117427.17   1532.77 o 
   5   1  22    24204.53    24340.72    504.36 o 
   7   1  22     2667.12     2397.97    273.38 o 
   9   1  22    18901.17    19334.88    508.81 o 
  11   1  22     5005.55     5401.43    346.31 o 
  13   1  22    14833.68    14800.93    531.14 o 
  15   1  22      870.40      203.11    237.42 o 
  17   1  22    92380.30    91513.87   1587.45 o 
  19   1  22      722.17      647.12    371.39 o 
  21   1  22    14122.32    14767.97    702.60 o 
  23   1  22     5516.07     5602.48    700.44 o 
  25   1  22    14080.07    13682.67    898.24 o 
  27   1  22    12454.12    12119.49    813.62 o 
  29   1  22     2026.71      965.24    555.68 o 
  31   1  22        7.22     -214.20    549.55 o 
  33   1  22      793.52     1833.98    733.65 o 
  35   1  22    10491.12    11359.64   1648.09 o 
  37   1  22     3438.12      537.26   1486.79 o 
 -42   2  22      635.99     1197.95    735.20 o 
 -40   2  22      144.28      446.36    669.49 o 
 -38   2  22     3662.12     3784.74    756.64 o 
 -36   2  22     1459.99     1239.26    645.73 o 
 -34   2  22     7178.01     7763.38    797.12 o 
 -32   2  22     3393.41     3975.20    775.77 o 
 -30   2  22     2422.13     2135.41    548.93 o 
 -28   2  22    13151.06    14752.89    874.72 o 
 -26   2  22        3.05     -135.83    425.08 o 
 -24   2  22      415.44      -51.60    402.02 o 
 -22   2  22    37928.68    39044.57   1664.67 o 
 -20   2  22     6229.93     7897.79    790.44 o 
 -18   2  22     3961.76     4114.28    453.00 o 
 -16   2  22    39857.55    39397.71   1086.69 o 
 -14   2  22   170248.73   173466.89   2737.51 o 
 -12   2  22    38159.79    37225.89    852.49 o 
 -10   2  22      136.55      247.74    204.17 o 
  -8   2  22       20.21      -54.61    186.24 o 
  -6   2  22    38763.04    39067.68    751.80 o 
  -4   2  22      235.46      513.69    193.13 o 
  -2   2  22    23710.82    23945.13    697.15 o 
   0   2  22    12084.74    12011.17    398.60 o 
   2   2  22     2437.15     2421.51    387.10 o 
   4   2  22   109909.30   110865.48   1753.16 o 
   6   2  22     2233.02     2049.21    275.91 o 
   8   2  22     2940.10     2940.25    268.42 o 
  10   2  22    29576.97    28238.28    699.19 o 
  12   2  22    45209.52    43237.04    982.43 o 
  14   2  22     2177.40     1964.63    366.22 o 
  16   2  22     2826.35     3225.43    387.52 o 
  18   2  22   127435.90   126452.25   2385.05 o 
  20   2  22     9028.82     8950.71    762.03 o 
  22   2  22     4245.05     4561.15    480.08 o 
  24   2  22      165.05      304.70    400.10 o 
  26   2  22     7557.42     9147.31   1152.23 o 
  28   2  22        6.35      727.53    518.64 o 
  30   2  22      203.83     -207.73    513.45 o 
  32   2  22      376.38      452.90    564.69 o 
  34   2  22       71.60     -557.06    557.06 o 
  36   2  22    10500.32    13061.43   1023.98 o 
 -39   3  22     5959.68     9309.52   2501.90 o 
 -37   3  22    10694.55    11578.22   2352.29 o 
 -35   3  22     3892.18     3017.18   1246.51 o 
 -33   3  22     1247.11     1287.52   1115.26 o 
 -31   3  22    11792.90     9578.89   2071.90 o 
 -29   3  22     2462.61     1360.88    350.72 o 
 -27   3  22     4079.76     4360.07    908.48 o 
 -25   3  22    19376.39    15817.22   2406.90 o 
 -23   3  22    37770.29    32393.77   3220.14 o 
 -21   3  22    10701.36    10566.39   1001.58 o 
 -19   3  22      262.14      126.96    584.90 o 
 -17   3  22       82.97      114.87    416.84 o 
 -15   3  22     1756.78     1439.88    465.61 o 
 -13   3  22    19723.58    18085.87   1168.25 o 
 -11   3  22     5768.53     5370.49    546.59 o 
  -9   3  22      208.71       57.86    342.64 o 
  -7   3  22    17181.90    16719.61   1083.92 o 
  -5   3  22   150157.81   151138.77   3034.85 o 
  -3   3  22     9301.52    10441.40    652.26 o 
  -1   3  22     1640.73     1167.26    376.98 o 
   1   3  22     8981.77     9598.13    707.26 o 
   3   3  22    14590.21    14643.54    658.87 o 
   5   3  22      751.55      588.29    190.53 o 
   7   3  22    35230.30    35850.05   1328.27 o 
   9   3  22    44324.39    43580.24   1163.75 o 
  11   3  22      766.65      597.02    384.27 o 
  13   3  22    20761.83    21711.76    858.97 o 
  15   3  22     3350.33     2366.76    473.32 o 
  17   3  22       99.56      198.19    416.33 o 
  19   3  22     2615.05     3074.23    674.72 o 
  21   3  22      152.41      -66.22    453.97 o 
  23   3  22     5652.58     5335.59    663.63 o 
  25   3  22     4066.82     4526.43    899.88 o 
  27   3  22    39931.67    45612.28   1672.43 o 
  29   3  22     1358.54      488.16    887.16 o 
  31   3  22     4957.59     6360.24   1167.96 o 
  33   3  22      194.34      151.57    997.96 o 
 -38   4  22     2217.37     3581.55   1404.11 o 
 -36   4  22      160.13      738.50   2258.64 o 
 -34   4  22       65.72      852.75   1190.71 o 
 -32   4  22    13371.33    14957.02   1754.37 o 
 -30   4  22    12070.77    16204.14   3203.99 o 
 -28   4  22     4786.81     4042.13   1221.09 o 
 -26   4  22     1784.74     1650.22   1081.39 o 
 -24   4  22    10680.53    12283.50   1164.55 o 
 -22   4  22      667.64     1010.93   1128.26 o 
 -20   4  22       82.49      815.69    665.63 o 
 -18   4  22     1010.29     1197.14    683.03 o 
 -16   4  22     9064.53     8801.66    748.32 o 
 -14   4  22    15183.30    14913.60    868.83 o 
 -12   4  22        7.97      281.78    427.91 o 
 -10   4  22    21139.25    22381.61    935.32 o 
  -8   4  22    11665.87    12062.44    906.35 o 
  -6   4  22     6585.00     6341.93    554.82 o 
  -4   4  22     1263.24     1050.86    408.44 o 
  -2   4  22    23970.43    24369.23    927.80 o 
   0   4  22    58465.21    57560.23   1509.83 o 
   2   4  22     6733.31     7152.69    581.48 o 
   4   4  22    26639.77    26805.15   1054.47 o 
   6   4  22    13634.59    13662.20    831.89 o 
   8   4  22    22676.16    23351.16   1072.94 o 
  10   4  22     1800.23     2073.02    538.07 o 
  12   4  22     4251.59     3717.26   1097.42 o 
  14   4  22      131.23      552.89    716.10 o 
  16   4  22      197.54      173.49    713.33 o 
  18   4  22    25656.09    26294.16   1604.71 o 
  20   4  22      195.17      731.40    839.21 o 
  22   4  22    11639.78    10668.69   1268.29 o 
  24   4  22     6421.88     5287.57   1124.37 o 
  26   4  22     4692.21     4466.49    946.38 o 
  28   4  22     4267.35     3310.98    956.28 o 
  30   4  22     3534.36     3294.63   3455.56 o 
  32   4  22     4844.18     1158.13   1898.45 o 
 -33   5  22     8277.01     9272.06   1744.41 o 
 -31   5  22        2.96     2212.35   1309.10 o 
 -29   5  22    12043.11     9545.59   1583.84 o 
 -27   5  22      514.45     1603.41   1324.93 o 
 -25   5  22      686.89      394.27   1018.10 o 
 -23   5  22    13981.50    12382.91   1539.18 o 
 -21   5  22       54.81     -487.79    920.58 o 
 -19   5  22        6.69      920.21    939.00 o 
 -17   5  22     7293.33     7674.91   1467.58 o 
 -15   5  22    52956.81    51997.23   2407.73 o 
 -13   5  22     1867.32     2614.87    797.57 o 
 -11   5  22     9958.58    10873.38    757.08 o 
  -9   5  22     4064.05     2831.50    534.06 o 
  -7   5  22     4841.55     5697.04    610.79 o 
  -5   5  22     1016.97      270.61    531.28 o 
  -3   5  22     2588.71     2390.85    515.21 o 
  -1   5  22    27353.56    25845.35   1028.78 o 
   1   5  22      147.55      360.68    447.32 o 
   3   5  22     6192.78     5747.87    698.79 o 
   5   5  22    19093.53    19109.54   1749.56 o 
   7   5  22     6635.82     7034.95   1871.86 o 
   9   5  22    10013.20    10742.22   1486.02 o 
  11   5  22      172.00      488.45   1087.79 o 
  13   5  22     5215.99     4299.10   1358.83 o 
  15   5  22    15138.47    14241.88   1322.94 o 
  17   5  22    24056.40    26639.73   1912.75 o 
  19   5  22     3037.89     2921.84   1008.01 o 
  21   5  22    11420.62    11042.73   1321.42 o 
  23   5  22      171.07      654.67    966.58 o 
  25   5  22     1548.75     1639.10    893.21 o 
  27   5  22      138.85      383.65    870.77 o 
 -30   6  22      106.36      -84.50   1304.51 o 
 -28   6  22      115.13      236.09   1288.44 o 
 -26   6  22       34.98     2094.60   1301.81 o 
 -24   6  22     4497.03     4736.10   1394.40 o 
 -22   6  22      381.75     -538.51   1062.14 o 
 -20   6  22    11288.02    12655.00   2041.42 o 
 -18   6  22      733.21      405.36    825.61 o 
 -16   6  22       18.32     1537.87    890.74 o 
 -14   6  22     5382.36     4731.13    902.54 o 
 -12   6  22      148.11       92.48    715.04 o 
 -10   6  22     8914.79    10097.12   1021.16 o 
  -8   6  22      387.44      308.57    666.11 o 
  -6   6  22    31602.40    33843.89   1538.16 o 
  -4   6  22     1362.47     1720.89    691.95 o 
  -2   6  22     2975.66     1866.40    878.52 o 
   0   6  22      300.91     -567.07    851.15 o 
   2   6  22     5202.85     3205.31   1035.45 o 
   4   6  22      362.54      934.77   1580.38 o 
   6   6  22       13.86     1940.66   1117.84 o 
   8   6  22     1303.24     1495.03   1158.52 o 
  10   6  22     3531.73     1409.54   1173.02 o 
  12   6  22    38594.80    38856.11   2617.78 o 
  14   6  22      747.84       15.27   1187.75 o 
  16   6  22     2775.00     3097.41   1841.93 o 
  18   6  22      501.68      998.92   1283.47 o 
  20   6  22      873.34     -158.65    992.51 o 
  22   6  22     2429.51     3019.57   1122.48 o 
  24   6  22      917.44     2734.08   1928.38 o 
 -23   7  22      433.98     2549.41   1806.47 o 
 -21   7  22     2745.40     3280.99   1429.46 o 
 -19   7  22      214.47       62.69   1158.93 o 
 -17   7  22      552.20     1061.64   1088.23 o 
 -15   7  22       27.71     -436.20    815.52 o 
 -13   7  22      375.68     -424.80    786.61 o 
 -11   7  22     3974.34     3666.12    931.54 o 
  -9   7  22      187.09     -291.89    737.01 o 
  -7   7  22     2168.21     1787.04   1018.49 o 
  -5   7  22     5867.09     6910.73    985.44 o 
  -3   7  22     7695.20     7723.19   1258.71 o 
  -1   7  22     2319.98     2272.42   1036.90 o 
   1   7  22     5923.10     5569.38   1839.07 o 
   3   7  22    13723.49    14854.04   1503.37 o 
   5   7  22     2324.63     2508.31   1360.28 o 
   7   7  22     3365.45     4155.79   2029.23 o 
   9   7  22     2107.16     3411.45   2421.00 o 
  11   7  22     1462.85     2475.03   1402.82 o 
  13   7  22      246.41     -241.75   1257.44 o 
  15   7  22      425.58      -19.03   1276.21 o 
  17   7  22       12.70      637.12   1317.14 o 
  -8   8  22     1223.23     2668.12   1178.28 o 
  -6   8  22      533.88     -760.63   1082.32 o 
  -4   8  22       13.49      748.15   1498.08 o 
  -2   8  22     1471.07      414.57   1302.95 o 
   0   8  22     4417.38     3066.35   1257.55 o 
   2   8  22     1980.03     3426.98   1497.23 o 
 -41   1  23     1582.94     2467.68    862.82 o 
 -39   1  23     1565.64     1062.55    769.23 o 
 -37   1  23      545.30      676.82    733.83 o 
 -35   1  23    12818.19    14123.88    975.25 o 
 -33   1  23      204.06      430.39    536.50 o 
 -31   1  23     1364.09      437.59    505.06 o 
 -29   1  23       43.26      984.26    480.65 o 
 -27   1  23     2674.06     2178.23    512.42 o 
 -25   1  23    10550.45    11484.48    701.86 o 
 -23   1  23    15203.64    15760.96    943.69 o 
 -21   1  23    10873.40    11126.95    728.24 o 
 -19   1  23     1312.55     1115.23    382.01 o 
 -17   1  23     1007.87     1250.51    363.69 o 
 -15   1  23     6419.32     5955.96    583.04 o 
 -13   1  23    26178.21    23522.19    879.56 o 
 -11   1  23      194.86      437.90    218.24 o 
  -9   1  23    17391.48    17587.43    631.31 o 
  -7   1  23     7191.12     6828.16    445.82 o 
  -5   1  23     1787.54     1694.01    210.99 o 
  -3   1  23   167285.31   162610.08   2135.93 o 
  -1   1  23       79.20      434.45    193.39 o 
   1   1  23     1652.01     1721.42    231.64 o 
   3   1  23      985.63     1671.90    258.48 o 
   5   1  23    20627.18    21197.63    501.32 o 
   7   1  23    50555.65    49919.64    896.23 o 
   9   1  23    44088.12    42845.49    818.13 o 
  11   1  23      791.89      651.18    251.51 o 
  13   1  23     1039.03      669.79    233.36 o 
  15   1  23     4310.17     4320.92    375.16 o 
  17   1  23    33107.21    33152.20    826.52 o 
  19   1  23    24234.80    25767.40    821.92 o 
  21   1  23     5295.39     6403.66    872.21 o 
  23   1  23      393.59       87.99    448.28 o 
  25   1  23       10.71      -20.56    469.25 o 
  27   1  23     4636.89     4569.87    810.52 o 
  29   1  23    12299.02    12138.32    851.10 o 
  31   1  23     3674.13     3346.71    671.51 o 
  33   1  23      374.00     -230.63    697.83 o 
  35   1  23      615.76     -123.88    712.61 o 
 -42   2  23       24.60    -1492.83   1512.78 o 
 -40   2  23       20.73      443.61    664.73 o 
 -38   2  23     1359.33     1601.67    691.89 o 
 -36   2  23     2986.23     3289.58    862.37 o 
 -34   2  23      785.20      781.06    604.70 o 
 -32   2  23     4840.96     4742.07    642.24 o 
 -30   2  23      322.78      658.62    616.50 o 
 -28   2  23      231.54      268.87    465.47 o 
 -26   2  23    26864.29    28452.01   1050.19 o 
 -24   2  23     9094.14     9925.65    919.08 o 
 -22   2  23     9618.02     8869.09    639.21 o 
 -20   2  23     2496.64     1952.29    417.10 o 
 -18   2  23      337.27     -104.80    327.89 o 
 -16   2  23      823.71      660.74    342.36 o 
 -14   2  23     6778.85     6097.48    520.07 o 
 -12   2  23    10502.74    10098.16    449.33 o 
 -10   2  23     5684.98     6714.15    308.03 o 
  -8   2  23     5552.83     5690.43    283.57 o 
  -6   2  23    19134.34    18697.45    501.32 o 
  -4   2  23      454.28      595.99    220.53 o 
  -2   2  23      601.10      387.18    199.63 o 
   0   2  23    15544.46    15453.39    482.82 o 
   2   2  23      185.91      -83.07    205.51 o 
   4   2  23       84.01      449.08    233.76 o 
   6   2  23    20085.27    21347.91    934.58 o 
   8   2  23    10406.37     9923.78    395.49 o 
  10   2  23    13566.02    13652.81    502.65 o 
  12   2  23     2072.60     2486.70    380.43 o 
  14   2  23      157.24       26.21    327.07 o 
  16   2  23     5919.01     6585.88    535.08 o 
  18   2  23      268.87      769.85    353.91 o 
  20   2  23    40449.82    39739.22   1442.99 o 
  22   2  23        6.71       16.47    372.15 o 
  24   2  23       25.77      550.07    413.41 o 
  26   2  23     7044.07     6904.24    675.71 o 
  28   2  23      195.51       58.05    505.12 o 
  30   2  23     1911.34     1683.38    589.08 o 
  32   2  23     7624.79     7569.00    759.08 o 
  34   2  23      133.54      539.73    614.97 o 
 -39   3  23       25.45      715.90   1285.86 o 
 -37   3  23      123.71     -574.36   1128.25 o 
 -35   3  23      230.66     1143.13   1138.48 o 
 -33   3  23     1753.27      811.25   1116.49 o 
 -31   3  23     1932.95      -52.32   1048.97 o 
 -29   3  23      734.45      411.79    404.07 o 
 -27   3  23      451.44      117.51    316.67 o 
 -25   3  23     8273.85     8663.19    992.94 o 
 -23   3  23     1817.51     2552.36   1488.42 o 
 -21   3  23      414.33      391.29    594.19 o 
 -19   3  23      599.15      301.04    937.88 o 
 -17   3  23     8031.88     8970.54    864.84 o 
 -15   3  23     2864.26     2450.05    519.66 o 
 -13   3  23     9001.98     9159.48    903.32 o 
 -11   3  23      203.63     -100.11    461.07 o 
  -9   3  23      398.84     -196.42    350.47 o 
  -7   3  23       64.75      224.19    350.52 o 
  -5   3  23     8854.83     8739.20    778.72 o 
  -3   3  23     3666.03     4169.51    465.74 o 
  -1   3  23    19395.82    19012.65    792.53 o 
   1   3  23       74.17      133.37    288.62 o 
   3   3  23       31.46     -117.39    156.99 o 
   5   3  23      158.60      371.33    246.82 o 
   7   3  23    33692.04    34579.80   1003.48 o 
   9   3  23       47.48      -65.24    320.49 o 
  11   3  23       22.70      -19.29    341.24 o 
  13   3  23       18.30      420.81    375.72 o 
  15   3  23     4148.61     3762.79    511.72 o 
  17   3  23       40.53     -241.95    501.76 o 
  19   3  23     7910.18     7927.56    676.58 o 
  21   3  23        3.71      346.73    493.72 o 
  23   3  23     2016.48     1320.14    555.13 o 
  25   3  23      196.42       56.69    554.37 o 
  27   3  23     5909.49     5819.54   1102.78 o 
  29   3  23      371.89      -50.30    704.64 o 
  31   3  23     1258.96     2105.39   1058.16 o 
  33   3  23     1035.46      456.67   1039.23 o 
 -36   4  23     4849.91     2891.42   1379.79 o 
 -34   4  23     7016.09     3525.32   1486.73 o 
 -32   4  23     1102.71     1185.73   1174.59 o 
 -30   4  23      117.42     1048.74   1400.29 o 
 -28   4  23        8.10      439.40   1059.65 o 
 -26   4  23      111.72     1156.62    806.44 o 
 -24   4  23     1493.22      996.53    796.90 o 
 -22   4  23    11252.74    11268.03   1131.44 o 
 -20   4  23     2628.92     3915.30    846.64 o 
 -18   4  23      981.76      833.52    708.04 o 
 -16   4  23    17861.23    17197.11   1373.77 o 
 -14   4  23     3336.36     2975.86    751.19 o 
 -12   4  23     6794.53     5684.92    698.81 o 
 -10   4  23    13390.93    14177.99    778.55 o 
  -8   4  23    14160.84    15071.75    780.26 o 
  -6   4  23    10362.52    10153.79    783.42 o 
  -4   4  23     3275.70     3456.27    494.57 o 
  -2   4  23    38311.02    35985.23   1211.21 o 
   0   4  23      541.34      772.54    419.00 o 
   2   4  23      108.35      -27.19    394.28 o 
   4   4  23     3611.58     3122.22    659.24 o 
   6   4  23     3075.10     2774.24    562.21 o 
   8   4  23      598.39     1405.06    528.24 o 
  10   4  23    28632.68    27314.89   1469.00 o 
  12   4  23     3279.13     4622.55    876.17 o 
  14   4  23     1515.52     2445.91    810.28 o 
  16   4  23    18628.16    18457.75   1972.39 o 
  18   4  23     3878.53     4144.69    929.37 o 
  20   4  23     6243.82     7733.19   1327.58 o 
  22   4  23     2252.32     3084.16   1017.30 o 
  24   4  23      342.62      354.25   1502.63 o 
  26   4  23     1563.61     2185.42   1227.98 o 
  28   4  23       78.48      220.85    860.71 o 
  30   4  23     5690.69     3722.28   1398.98 o 
 -33   5  23     2443.74      561.29   1238.34 o 
 -31   5  23     5677.26     6012.73   1505.07 o 
 -29   5  23       49.78      430.69   1159.45 o 
 -27   5  23      988.35     1194.96   1603.66 o 
 -25   5  23     5447.99     4352.58   1480.64 o 
 -23   5  23     4115.50     3123.70   1158.34 o 
 -21   5  23      312.15      696.69    772.99 o 
 -19   5  23     7841.45     7266.49   1037.45 o 
 -17   5  23     4893.74     5350.03   1116.35 o 
 -15   5  23     5291.51     6180.09    961.33 o 
 -13   5  23     4874.95     4910.12    831.40 o 
 -11   5  23    13217.81    14108.43   1039.18 o 
  -9   5  23      301.38      299.81    474.72 o 
  -7   5  23     3222.35     4881.60    585.29 o 
  -5   5  23     1896.26     2002.00    511.84 o 
  -3   5  23     3228.41     4676.09    581.83 o 
  -1   5  23     2506.68     2835.06    542.48 o 
   1   5  23    10878.07    12170.08    762.58 o 
   3   5  23     1567.51     2309.50    904.32 o 
   5   5  23    13462.54     9327.06   1417.55 o 
   7   5  23     6885.79    10922.87   3405.14 o 
   9   5  23    10010.75     7733.02   1427.54 o 
  11   5  23     6366.58     7522.85   1397.88 o 
  13   5  23      100.78     1152.41    806.71 o 
  15   5  23     5849.65     7253.22   1121.06 o 
  17   5  23     5832.60     6603.04   1104.78 o 
  19   5  23      209.70     1281.87    961.41 o 
  21   5  23     1215.49     1604.23   1001.28 o 
  23   5  23      392.46      -94.76    986.70 o 
  25   5  23     1804.99     1287.69    871.61 o 
  27   5  23      592.29      790.52    933.33 o 
 -28   6  23     1657.27     2685.37   1399.63 o 
 -26   6  23     4971.89     5285.84   1430.95 o 
 -24   6  23      724.54     1055.12   1668.49 o 
 -22   6  23     2170.09     3058.88   1768.23 o 
 -20   6  23      137.22     -947.34    947.34 o 
 -18   6  23      798.10     1037.86    862.14 o 
 -16   6  23       65.34     -614.90    709.23 o 
 -14   6  23      863.34      946.85    772.11 o 
 -12   6  23     1681.41     1924.36    795.14 o 
 -10   6  23      971.53       46.05    720.17 o 
  -8   6  23     3388.70     1689.30    804.07 o 
  -6   6  23     8024.35     6936.39    910.68 o 
  -4   6  23     1249.66     1069.52    696.09 o 
  -2   6  23     2680.50     1658.77    697.36 o 
   0   6  23     8924.07     7984.66   1225.05 o 
   2   6  23       96.56      177.58   1124.49 o 
   4   6  23     1072.35      272.58   1155.06 o 
   6   6  23     1407.21     2392.91   1257.71 o 
   8   6  23    13021.31     9193.51   1552.22 o 
  10   6  23     1088.12     2913.11   1257.91 o 
  12   6  23     1192.53     -493.48   1147.61 o 
  14   6  23      582.79    -1045.24   1045.24 o 
  16   6  23      154.32    -1368.75   2065.80 o 
  18   6  23      758.75      559.43   1263.21 o 
  20   6  23     2386.48     4643.41   1459.46 o 
  22   6  23      231.56      531.88   1081.75 o 
 -21   7  23     4287.37     5580.59   1571.79 o 
 -19   7  23       12.19     -307.94   1047.62 o 
 -17   7  23     2229.61     3408.10   1097.17 o 
 -15   7  23     2729.07     2945.57    917.10 o 
 -13   7  23       46.28      641.39    803.30 o 
 -11   7  23      364.69       19.90    787.00 o 
  -9   7  23     5774.89     5680.14   1009.13 o 
  -7   7  23     1093.37      405.37    777.84 o 
  -5   7  23       82.04      174.10    972.98 o 
  -3   7  23     8076.21     7464.23   1872.93 o 
  -1   7  23     6111.69     6789.50   1274.45 o 
   1   7  23      138.96     -130.42    995.00 o 
   3   7  23      424.33      127.92   1528.29 o 
   5   7  23      259.78     -145.93   1135.90 o 
   7   7  23     2052.61     3105.35   1657.41 o 
   9   7  23     4675.06     5335.89   1553.56 o 
  11   7  23     2133.74     1453.19   1363.75 o 
  13   7  23      331.77      552.74   1340.38 o 
  15   7  23     3494.01     1086.88   1370.57 o 
 -42   0  24     4303.90     5249.84   1708.94 o 
 -40   0  24    12909.80    12261.82   1917.29 o 
 -38   0  24    10389.93    10128.85   1392.91 o 
 -36   0  24      377.12      360.07    884.91 o 
 -34   0  24    17092.01    15034.53   1432.32 o 
 -32   0  24    22188.87    23270.77   1614.81 o 
 -30   0  24     9126.67     8873.71   1189.72 o 
 -28   0  24    14500.41    15534.85   1305.52 o 
 -26   0  24    18541.74    18987.14   1373.09 o 
 -24   0  24    20314.04    21814.24   1104.26 o 
 -22   0  24    11886.12    11918.20    827.63 o 
 -20   0  24   201165.88   195712.16   4694.94 o 
 -18   0  24      982.67     1195.74    469.14 o 
 -16   0  24     9433.44     9431.34    694.97 o 
 -14   0  24    76297.97    78808.44   1871.48 o 
 -12   0  24    74131.23    69656.51   1932.22 o 
 -10   0  24    14292.85    14963.01    827.33 o 
  -8   0  24    10010.40     9906.13    551.15 o 
  -6   0  24     5920.32     5937.91    461.72 o 
  -4   0  24     2678.19     2010.32    389.10 o 
  -2   0  24    95260.24    93040.63   1889.95 o 
   0   0  24    46510.21    45314.49   1119.77 o 
   2   0  24    20849.94    20107.69    697.97 o 
   4   0  24    24758.15    24368.78    871.16 o 
   6   0  24   100177.02    94190.78   2188.65 o 
   8   0  24    18090.88    18202.60    694.85 o 
  10   0  24      496.80      282.78    299.35 o 
  12   0  24   282176.63   282770.22   5089.02 o 
  14   0  24      413.18     -106.10    333.65 o 
  16   0  24     5435.76     4993.18    564.36 o 
  18   0  24    23216.72    22750.96   1140.77 o 
  20   0  24   144562.41   138281.16   3653.20 o 
  22   0  24     4156.57     4372.64    735.44 o 
  24   0  24     1621.53     1389.99    643.74 o 
  26   0  24     7913.88     6965.50    875.66 o 
  28   0  24      230.92     1229.20    931.85 o 
  30   0  24     5925.71     7129.86   1256.84 o 
  32   0  24     9288.67     7224.47   1383.11 o 
  34   0  24     3772.79     1482.13   1057.97 o 
  36   0  24     2635.65     2316.50   1215.84 o 
 -41   1  24      594.83       68.14    795.49 o 
 -39   1  24     5951.21     5375.15    942.47 o 
 -37   1  24      487.70     -696.90    696.90 o 
 -35   1  24     6273.19     9034.53    860.85 o 
 -33   1  24     6800.28     6949.19    721.24 o 
 -31   1  24     6719.02     7492.68    708.26 o 
 -29   1  24    47841.90    50216.36   1766.22 o 
 -27   1  24      758.91      920.41    454.94 o 
 -25   1  24      435.09      412.35    422.63 o 
 -23   1  24     7129.39     6278.54    566.84 o 
 -21   1  24    40250.88    40123.16   1161.29 o 
 -19   1  24     2141.34     2181.05    413.17 o 
 -17   1  24       58.41      -27.69    358.52 o 
 -15   1  24     7846.84     6658.77    576.99 o 
 -13   1  24     2199.86     2412.01    467.51 o 
 -11   1  24    99807.10    98868.63   1601.40 o 
  -9   1  24     2339.48     2322.04    280.95 o 
  -7   1  24    17762.48    16631.94    464.78 o 
  -5   1  24    17152.42    17728.69    455.91 o 
  -3   1  24    67378.91    68737.03   1117.41 o 
  -1   1  24     1510.52     1689.78    234.37 o 
   1   1  24      925.92      937.11    218.23 o 
   3   1  24   106484.15   106571.42   1580.11 o 
   5   1  24      486.40      548.69    280.51 o 
   7   1  24    21964.47    21489.35    650.05 o 
   9   1  24     4411.90     4106.65    325.79 o 
  11   1  24    33964.34    32285.14   1170.70 o 
  13   1  24    35556.15    38545.01    919.86 o 
  15   1  24    19520.14    19949.48    709.19 o 
  17   1  24       84.90       82.06    295.05 o 
  19   1  24     3451.09     3020.01    485.99 o 
  21   1  24    56169.06    58275.07   1563.07 o 
  23   1  24       14.08      682.12    470.93 o 
  25   1  24     3524.71     2664.10    567.45 o 
  27   1  24      308.09     -197.08    488.65 o 
  29   1  24    15414.36    16627.42   1551.22 o 
  31   1  24      803.62      148.87    588.16 o 
  33   1  24     1475.07      883.10   1081.68 o 
  35   1  24     9024.83     9727.77   1050.99 o 
 -40   2  24      156.38     -272.49    784.78 o 
 -38   2  24     9799.96    10771.27    958.16 o 
 -36   2  24       99.50     1033.72    645.61 o 
 -34   2  24      140.28      -80.96    571.41 o 
 -32   2  24     3940.99     3642.30    876.47 o 
 -30   2  24    42529.54    45056.05   1926.20 o 
 -28   2  24     7527.18     8308.41    864.36 o 
 -26   2  24      192.99     -411.05    411.05 o 
 -24   2  24      236.84      337.54    427.02 o 
 -22   2  24    24989.59    22442.58    886.57 o 
 -20   2  24    15026.72    15217.75    725.28 o 
 -18   2  24     1124.72     1645.26    396.82 o 
 -16   2  24      245.61     -310.60    310.60 o 
 -14   2  24    21993.03    23280.69    686.83 o 
 -12   2  24    32571.77    32163.19    779.68 o 
 -10   2  24    78592.85    77960.61   1236.31 o 
  -8   2  24     7519.26     7898.54    417.57 o 
  -6   2  24    69956.97    68032.87   1136.13 o 
  -4   2  24    21534.20    21227.05    548.04 o 
  -2   2  24    17013.82    17218.42    484.21 o 
   0   2  24    20528.65    20778.18    569.25 o 
   2   2  24    90700.20    87982.18   1467.55 o 
   4   2  24     8044.63     8007.86    389.49 o 
   6   2  24      577.44      510.50    256.76 o 
   8   2  24    13547.44    14797.35    562.87 o 
  10   2  24    47751.55    47467.76   1044.44 o 
  12   2  24    14032.27    13841.93    677.97 o 
  14   2  24     1868.23     1752.16    351.62 o 
  16   2  24    16165.11    15490.78    643.07 o 
  18   2  24    19319.69    18923.89    712.32 o 
  20   2  24    25170.96    23982.88    971.21 o 
  22   2  24    11675.30    12693.71    645.61 o 
  24   2  24     9424.12     9899.12    771.67 o 
  26   2  24     5249.03     5127.95    641.47 o 
  28   2  24    11838.86    12452.73    836.31 o 
  30   2  24     6384.45     5213.31    688.75 o 
  32   2  24     6381.35     5627.08    726.20 o 
  34   2  24      101.77      -37.08    610.41 o 
 -39   3  24    13042.85    11718.43   1784.09 o 
 -37   3  24     3932.43     3479.17   1368.33 o 
 -35   3  24     1123.59      928.68   2150.58 o 
 -33   3  24     3578.41     3544.27   1246.51 o 
 -31   3  24     1833.79     4305.58   1206.39 o 
 -29   3  24     1430.01     2027.13    421.95 o 
 -27   3  24      967.81     1334.97    369.00 o 
 -25   3  24       49.59      805.34    550.54 o 
 -23   3  24    13001.19     8809.33   1644.11 o 
 -21   3  24    68586.42    57497.32   6106.53 o 
 -19   3  24    22932.08    20341.67   1240.78 o 
 -17   3  24    20828.32    21571.31   1192.58 o 
 -15   3  24      207.50      -44.66    429.97 o 
 -13   3  24    60989.87    60552.81   1755.64 o 
 -11   3  24     1671.56     1371.52    422.35 o 
  -9   3  24    20115.30    19618.56    841.04 o 
  -7   3  24    18200.57    19660.55    839.49 o 
  -5   3  24    45798.75    45973.21   1287.24 o 
  -3   3  24     5782.50     5875.14    530.23 o 
  -1   3  24    52741.05    49823.51   1350.59 o 
   1   3  24     3874.93     3657.54    302.25 o 
   3   3  24    12990.89    13593.12    521.48 o 
   5   3  24    12638.88    13033.52    539.07 o 
   7   3  24     1174.57     1494.28    347.98 o 
   9   3  24    43459.37    42029.02   1284.62 o 
  11   3  24    22310.10    23972.72   1003.88 o 
  13   3  24    31081.53    30700.35   1064.53 o 
  15   3  24      128.70      599.49    431.99 o 
  17   3  24      367.48      838.82    534.95 o 
  19   3  24    18577.82    19020.72    925.85 o 
  21   3  24     9628.26     9866.74    763.93 o 
  23   3  24     3299.58     2627.63    616.52 o 
  25   3  24       25.05      137.25    553.93 o 
  27   3  24     9121.10     8180.83    887.11 o 
  29   3  24     1117.40     1000.67    697.14 o 
  31   3  24     7477.53     6937.65    918.37 o 
  33   3  24     2085.19     1042.19    821.42 o 
 -36   4  24      892.60     1695.53   1349.91 o 
 -34   4  24     1408.50     1334.86   2206.55 o 
 -32   4  24     1285.61      277.11   1786.52 o 
 -30   4  24     3900.95     5203.45   1359.33 o 
 -28   4  24     8757.18     9647.68   1495.41 o 
 -26   4  24     5603.11     3565.55    928.18 o 
 -24   4  24     3724.13     3252.41    975.84 o 
 -22   4  24      849.96      264.79    712.71 o 
 -20   4  24    34730.54    34026.41   1715.05 o 
 -18   4  24    14045.71    12344.98   1352.85 o 
 -16   4  24    11385.41    11729.50   1169.14 o 
 -14   4  24      689.96      451.14    515.81 o 
 -12   4  24    11332.41    11323.36   1005.95 o 
 -10   4  24     3962.15     3863.01    572.90 o 
  -8   4  24     4485.04     4487.57    548.88 o 
  -6   4  24     7854.83     8023.67    738.42 o 
  -4   4  24     7183.95     7089.66    606.13 o 
  -2   4  24     3279.19     3165.88    489.32 o 
   0   4  24        8.16      242.32    421.01 o 
   2   4  24    13477.24    13791.48    765.32 o 
   4   4  24    26136.32    27381.91   1377.49 o 
   6   4  24    22495.76    19614.31   1705.31 o 
   8   4  24      251.21     -455.75    455.75 o 
  10   4  24     6644.52     7041.41    951.34 o 
  12   4  24    22783.53    21415.10   1403.30 o 
  14   4  24     7055.56     5374.05    939.69 o 
  16   4  24      839.92     1979.00    821.07 o 
  18   4  24     1559.57      116.19    798.91 o 
  20   4  24     9101.72     7648.47   1150.40 o 
  22   4  24      913.05      716.59    882.19 o 
  24   4  24       83.57       -2.68    931.65 o 
  26   4  24      249.20    -1446.62   1591.27 o 
  28   4  24       89.13     -810.64    810.64 o 
  30   4  24     7468.20     9445.57   2414.35 o 
 -33   5  24     1502.84     1216.49   1338.91 o 
 -31   5  24      259.20      613.10   1303.50 o 
 -29   5  24    13253.39    12220.26   1749.46 o 
 -27   5  24     1206.22     1295.76   1130.01 o 
 -25   5  24       14.92      439.46   1100.90 o 
 -23   5  24      341.68      824.65    854.14 o 
 -21   5  24     1476.35     2103.89    914.10 o 
 -19   5  24      593.62     1177.18    980.05 o 
 -17   5  24      710.53      766.43    884.90 o 
 -15   5  24     5661.52     5819.05    983.45 o 
 -13   5  24     4902.98     3344.34    744.09 o 
 -11   5  24    41935.46    44110.45   1679.65 o 
  -9   5  24      699.40     1675.56    628.88 o 
  -7   5  24      818.80      912.77    628.55 o 
  -5   5  24    10110.62    11145.80    801.05 o 
  -3   5  24    31689.17    31874.80   1943.88 o 
  -1   5  24    29617.64    30697.93   1348.56 o 
   1   5  24      873.82     1098.03    758.52 o 
   3   5  24    25984.52    27525.97   2082.17 o 
   5   5  24       12.16     1229.40   2092.95 o 
   7   5  24       72.84      504.41   1021.45 o 
   9   5  24     4542.50     5096.88   1281.09 o 
  11   5  24      219.12     2643.95   1704.51 o 
  13   5  24     2449.70     3533.41   1189.44 o 
  15   5  24     8818.42     9067.17   1235.26 o 
  17   5  24      962.25     1330.65    933.17 o 
  19   5  24     5309.56     4412.63   1077.50 o 
  21   5  24    20511.57    18837.24   1586.39 o 
  23   5  24       27.98     -340.62    960.29 o 
  25   5  24     1780.24     2367.32   1363.29 o 
  27   5  24       21.76     -620.00    884.78 o 
 -28   6  24      885.51     1581.69   2023.13 o 
 -26   6  24      128.69      608.35   1608.64 o 
 -24   6  24     9738.47     7046.69   1796.49 o 
 -22   6  24      394.59      421.03   1276.16 o 
 -20   6  24    13580.48    13309.13   1719.02 o 
 -18   6  24     4924.20     5749.44   1087.39 o 
 -16   6  24      222.90      309.61    773.38 o 
 -14   6  24      237.35     -112.89    716.36 o 
 -12   6  24     5822.50     6660.58    939.35 o 
 -10   6  24     2452.65      245.68   1009.21 o 
  -8   6  24     2382.22     3464.51    795.10 o 
  -6   6  24    20182.32    21377.96   1300.67 o 
  -4   6  24     1231.74     1901.11    742.61 o 
  -2   6  24     5198.03     7472.70   1175.30 o 
   0   6  24       34.17       20.83    831.00 o 
   2   6  24     3544.12     3997.18   1065.81 o 
   4   6  24     6055.71     5332.93   3278.24 o 
   6   6  24    13521.34    17713.07   2914.73 o 
   8   6  24     2572.52     2175.44   1258.61 o 
  10   6  24      455.37      495.61   1178.47 o 
  12   6  24     7288.61     6817.17   1486.65 o 
  14   6  24     3081.63     3273.07   1909.54 o 
  16   6  24       40.93      397.47   1241.51 o 
  18   6  24      162.52      501.06   1257.67 o 
  20   6  24     5737.26     5122.88   1566.04 o 
  22   6  24        6.21       -2.77   1302.40 o 
 -21   7  24     5127.32     5973.90   1308.89 o 
 -19   7  24      260.39      227.88   1015.40 o 
 -17   7  24     3294.05     2144.44   1217.27 o 
 -15   7  24     7017.24     5085.24   1011.33 o 
 -13   7  24     2420.52     3282.19    921.38 o 
 -11   7  24     1578.12     1417.55    870.49 o 
  -9   7  24      254.74     -781.10    781.10 o 
  -7   7  24       32.55     -160.29    788.26 o 
  -5   7  24       78.60      163.48    974.74 o 
  -3   7  24      114.70      -16.81    954.69 o 
  -1   7  24     4042.61     4485.64   1197.56 o 
   1   7  24     1562.42     2525.52   1112.27 o 
   3   7  24     2484.75     2574.30   1405.49 o 
   5   7  24        1.18     -849.70   1443.51 o 
   7   7  24     5322.78     6535.27   2073.56 o 
   9   7  24     7862.43    10825.10   1821.52 o 
  11   7  24     2636.24      945.00   1482.86 o 
  13   7  24      160.34     2069.37   1844.15 o 
  15   7  24     2112.53      613.20   1263.41 o 
 -41   1  25      361.84      -15.54    959.20 o 
 -39   1  25      239.38     -711.82    711.82 o 
 -37   1  25      390.63     -156.31    698.37 o 
 -35   1  25     1765.13     1621.01    674.72 o 
 -33   1  25     5482.77     5759.54    768.44 o 
 -31   1  25    14074.81    13235.72    889.69 o 
 -29   1  25     2287.96     1845.97    539.48 o 
 -27   1  25     2851.38     2995.64    594.47 o 
 -25   1  25      307.57      261.74    516.65 o 
 -23   1  25     2768.11     2861.29    483.23 o 
 -21   1  25    22503.17    21706.32    862.67 o 
 -19   1  25      776.55     1072.48    396.98 o 
 -17   1  25    19615.36    17988.73    752.30 o 
 -15   1  25    12933.78    13193.42    641.93 o 
 -13   1  25        6.20     -285.02    285.02 o 
 -11   1  25    39946.57    38229.56    824.17 o 
  -9   1  25      862.39      905.04    251.60 o 
  -7   1  25      166.67      362.88    221.84 o 
  -5   1  25      127.18       84.92    198.07 o 
  -3   1  25     3398.49     3806.26    331.61 o 
  -1   1  25    62788.71    62295.19   1127.09 o 
   1   1  25    61214.73    61950.53   1112.67 o 
   3   1  25       30.40     1270.91    285.92 o 
   5   1  25      741.36      571.12    207.83 o 
   7   1  25       37.75      150.35    196.20 o 
   9   1  25    16192.10    15096.12    518.38 o 
  11   1  25    48760.28    48502.73   1049.47 o 
  13   1  25     4779.82     4404.34    523.35 o 
  15   1  25     3102.15     3207.56    404.14 o 
  17   1  25      172.44     -291.53    291.53 o 
  19   1  25     4429.89     3572.38    444.97 o 
  21   1  25    40924.78    40475.82   1288.34 o 
  23   1  25     3795.34     3289.94    736.72 o 
  25   1  25      111.29       84.29    501.27 o 
  27   1  25      154.15      106.18    521.02 o 
  29   1  25      319.73      356.23    557.68 o 
  31   1  25     8738.79     9881.29    859.26 o 
  33   1  25     6037.66     8243.16   1478.55 o 
  35   1  25     2106.39     1986.73    825.81 o 
 -40   2  25     2043.94     1729.10    974.56 o 
 -38   2  25     1112.31     1566.35    695.84 o 
 -36   2  25      353.19     1710.15    672.31 o 
 -34   2  25     1847.21     1512.39    648.52 o 
 -32   2  25      191.43      646.52    533.47 o 
 -30   2  25      489.07      286.37    507.92 o 
 -28   2  25     3622.57     3151.94    588.71 o 
 -26   2  25     1473.89     1617.82    558.53 o 
 -24   2  25     4305.88     4540.28    552.53 o 
 -22   2  25     6597.88     6756.78    577.23 o 
 -20   2  25    12361.20    12012.02    674.99 o 
 -18   2  25       14.07     -350.45    358.17 o 
 -16   2  25        7.00     -138.08    361.56 o 
 -14   2  25     2754.16     2415.76    330.36 o 
 -12   2  25     9614.56     9466.32    488.68 o 
 -10   2  25       72.00      255.93    227.63 o 
  -8   2  25    39044.46    40034.43    750.13 o 
  -6   2  25      371.48      193.94    159.92 o 
  -4   2  25      646.53      309.76    214.77 o 
  -2   2  25     6268.39     6772.25    341.88 o 
   0   2  25      833.72      899.62    243.22 o 
   2   2  25     6531.39     6345.32    461.56 o 
   4   2  25     3280.92     3774.53    363.17 o 
   6   2  25     1611.01     1824.83    301.67 o 
   8   2  25    24861.66    24671.75    879.87 o 
  10   2  25       96.36       46.28    275.21 o 
  12   2  25    31323.01    29926.32   1379.63 o 
  14   2  25      184.12      496.65    322.29 o 
  16   2  25       22.11       58.07    356.76 o 
  18   2  25       90.02       54.95    357.35 o 
  20   2  25       59.14       58.27    368.66 o 
  22   2  25      442.15     1066.66    414.09 o 
  24   2  25     4752.38     3893.68    582.95 o 
  26   2  25     6504.71     5765.60    663.76 o 
  28   2  25      285.58     1188.60    562.08 o 
  30   2  25     3001.60     3205.66    653.54 o 
  32   2  25      466.64      660.79    590.47 o 
  34   2  25      615.49      564.85    959.36 o 
 -39   3  25      171.53       28.69   1216.07 o 
 -37   3  25      452.07    -1077.85   1077.85 o 
 -35   3  25      424.02     -312.99   1152.11 o 
 -33   3  25       37.17      817.95   1137.40 o 
 -31   3  25      422.01     2353.22   1117.26 o 
 -29   3  25     1254.95     1511.04    433.02 o 
 -27   3  25     1107.85     1610.64    426.46 o 
 -25   3  25     5600.80     5245.36    493.47 o 
 -23   3  25       30.73      -38.17    313.70 o 
 -21   3  25     2712.06     2183.61    408.39 o 
 -19   3  25     5740.53     3862.73    783.68 o 
 -17   3  25    11652.23    10572.27    781.63 o 
 -15   3  25    17113.34    15722.61   1200.85 o 
 -13   3  25      610.73      650.94    408.73 o 
 -11   3  25    15454.54    15911.18    776.92 o 
  -9   3  25    15983.95    15950.77   1478.27 o 
  -7   3  25     2266.84     1824.95    525.80 o 
  -5   3  25     5001.89     5435.64    703.71 o 
  -3   3  25     5795.62     5448.60    641.02 o 
  -1   3  25    14827.38    15096.17    457.53 o 
   1   3  25     2365.90     2115.72    316.03 o 
   3   3  25      793.05      748.83    270.32 o 
   5   3  25    14803.33    17130.43    915.84 o 
   7   3  25      427.80      204.15    338.82 o 
   9   3  25     4182.65     2798.94    460.87 o 
  11   3  25    26281.95    29179.24   1012.61 o 
  13   3  25      114.32      843.49    431.90 o 
  15   3  25     9922.52    10291.12    799.04 o 
  17   3  25     1795.48      971.88    576.33 o 
  19   3  25     6963.69     7520.85    703.84 o 
  21   3  25     4107.06     4213.53    635.66 o 
  23   3  25     3116.74     4234.97    881.32 o 
  25   3  25      418.58      527.16    578.22 o 
  27   3  25      304.78     -405.25    649.72 o 
  29   3  25     1449.57      607.29    713.71 o 
  31   3  25     7017.96     8501.36   1008.53 o 
 -36   4  25     1136.09      970.86   1309.49 o 
 -34   4  25     2545.63     2633.58   1371.66 o 
 -32   4  25     2689.41     2070.73   1223.28 o 
 -30   4  25     7083.76     5974.48   1450.95 o 
 -28   4  25      945.68     -589.51    999.10 o 
 -26   4  25      505.28     -723.80    723.80 o 
 -24   4  25     4103.82     5183.85    976.32 o 
 -22   4  25     1264.80     1505.58    769.07 o 
 -20   4  25     2616.29     3303.51    897.76 o 
 -18   4  25    10091.88     9804.48   1071.34 o 
 -16   4  25     2432.24     2755.12   1247.33 o 
 -14   4  25     1396.49     1303.78    539.27 o 
 -12   4  25     2652.13     2582.36    516.92 o 
 -10   4  25     5936.04     5624.51    615.74 o 
  -8   4  25       28.94     -165.35    417.91 o 
  -6   4  25     2955.23     2793.27    515.01 o 
  -4   4  25       12.45     -407.12    412.55 o 
  -2   4  25    14053.31    14556.59    791.28 o 
   0   4  25     6001.76     6038.48    604.37 o 
   2   4  25    32402.99    30805.13   1100.23 o 
   4   4  25       29.40      164.58    571.29 o 
   6   4  25     2487.64     2501.37    684.23 o 
   8   4  25     6283.07     8696.09   1269.12 o 
  10   4  25     1015.24      -45.08    920.72 o 
  12   4  25     7356.20     7406.27    993.60 o 
  14   4  25     9780.82    12449.33   1207.01 o 
  16   4  25     4292.83     2410.93    875.80 o 
  18   4  25    12598.54    11688.42   1461.10 o 
  20   4  25     6350.81     5191.70   1042.85 o 
  22   4  25     5373.77     5484.98   1480.12 o 
  24   4  25       39.23     1314.99    974.89 o 
  26   4  25      667.86      197.47   1025.93 o 
  28   4  25      314.58     -257.47   1052.58 o 
  30   4  25     2276.72      979.49   1373.47 o 
 -33   5  25      958.28     -415.58   1297.81 o 
 -31   5  25      781.22     1492.12   2483.06 o 
 -29   5  25      111.56     1208.16   1227.49 o 
 -27   5  25     1567.86     4327.22   1340.22 o 
 -25   5  25     8051.42    11108.76   1572.84 o 
 -23   5  25      855.91      665.31    832.77 o 
 -21   5  25     2553.69     3603.61   1603.74 o 
 -19   5  25     1502.21     1901.40    877.09 o 
 -17   5  25      743.35      507.14    810.43 o 
 -15   5  25       27.44     -592.99    761.13 o 
 -13   5  25     2711.86     2558.28    754.70 o 
 -11   5  25     2473.12     1903.67    717.20 o 
  -9   5  25      360.15      491.57    643.18 o 
  -7   5  25    31563.93    33796.75   1480.55 o 
  -5   5  25     5032.29     4141.38    817.10 o 
  -3   5  25    25100.53    24449.97   1239.18 o 
  -1   5  25      626.51      629.81    607.73 o 
   1   5  25     9668.80     8235.06   1524.64 o 
   3   5  25      101.28     -303.89    956.46 o 
   5   5  25     2704.72     2310.01   1088.29 o 
   7   5  25    16836.35    13885.27   2365.59 o 
   9   5  25     1585.28      985.70   1053.89 o 
  11   5  25     3487.11     1437.44   1119.01 o 
  13   5  25     8144.02     8028.91   1512.18 o 
  15   5  25       48.75     -386.80   1126.24 o 
  17   5  25      168.33      -33.50    832.22 o 
  19   5  25      645.02     -878.18    878.18 o 
  21   5  25      209.19      891.38    956.77 o 
  23   5  25        6.33      524.70   1047.21 o 
  25   5  25    10576.37    13055.77   2414.82 o 
 -28   6  25      907.05      630.89   1297.70 o 
 -26   6  25      185.93     -166.64   1253.46 o 
 -24   6  25     2357.26     2270.12   1312.91 o 
 -22   6  25     1372.28      683.68   1189.99 o 
 -20   6  25     3953.07     1759.26    965.31 o 
 -18   6  25      246.83      285.49    782.90 o 
 -16   6  25     2754.04     2298.45    849.44 o 
 -14   6  25     1836.70     1649.51    766.79 o 
 -12   6  25     4265.93     4332.61    892.68 o 
 -10   6  25      242.05      827.22    717.13 o 
  -8   6  25    12141.38    12318.16   1088.77 o 
  -6   6  25      761.35      -60.87    686.47 o 
  -4   6  25     2113.10     1998.29   1078.80 o 
  -2   6  25      387.30      487.00    916.47 o 
   0   6  25     1293.70      817.21    945.97 o 
   2   6  25      217.63     -631.74    815.22 o 
   4   6  25      967.08       22.72   1169.18 o 
   6   6  25     5000.52     3844.66   1794.83 o 
   8   6  25     5385.95     3533.06   1405.19 o 
  10   6  25     1687.03      863.84   1141.98 o 
  12   6  25     3468.17     4378.70   2075.78 o 
  14   6  25     1301.07      857.30   1236.50 o 
  16   6  25     3523.00     3610.10   1439.91 o 
  18   6  25     1303.55     2666.60   1431.98 o 
  20   6  25       70.87     -247.01   1947.77 o 
 -21   7  25     1009.95     2078.66   1422.71 o 
 -19   7  25      315.30      296.17   1059.45 o 
 -17   7  25     6460.13     7070.94   1296.03 o 
 -15   7  25     6801.82     9495.17   1402.56 o 
 -13   7  25      292.50     1211.34    845.62 o 
 -11   7  25     1728.06     1854.60    878.15 o 
  -9   7  25       52.44        8.56    780.99 o 
  -7   7  25      266.94     -630.78    762.73 o 
  -5   7  25      335.25     -616.17    962.43 o 
  -3   7  25     2454.39     2182.27   2034.10 o 
  -1   7  25      732.91     1068.41   1064.63 o 
   1   7  25     6238.36     6516.09   1274.09 o 
   3   7  25    12734.11    13472.20   1987.85 o 
   5   7  25       15.04      301.06   1267.14 o 
   7   7  25       13.58      493.75   3082.08 o 
   9   7  25      105.54     -540.11   1267.96 o 
  11   7  25      949.69     1816.63   1431.00 o 
  13   7  25        5.06    -1277.11   1296.03 o 
 -42   0  26     9522.94    12660.80   2110.13 o 
 -40   0  26      725.90     1866.31   1413.04 o 
 -38   0  26    12081.00    12257.88   2305.19 o 
 -36   0  26    10775.44    11969.64   1427.87 o 
 -34   0  26     7359.63     6612.56   1219.64 o 
 -32   0  26     9571.88     9576.96   3317.59 o 
 -30   0  26     1883.25      547.17    829.94 o 
 -28   0  26    44390.39    46701.82   2232.68 o 
 -26   0  26     7989.29     6701.96    999.27 o 
 -24   0  26      932.07      118.85    897.69 o 
 -22   0  26     4466.02     5434.00    882.54 o 
 -20   0  26    10697.68     9526.83    783.37 o 
 -18   0  26     4514.62     4880.83    614.66 o 
 -16   0  26     7856.65     7363.31    548.70 o 
 -14   0  26     2996.73     3135.24    540.04 o 
 -12   0  26   130154.50   126571.12   2743.01 o 
 -10   0  26    38057.96    36236.53   1095.09 o 
  -8   0  26    80984.89    82220.79   2251.66 o 
  -6   0  26    13124.80    12576.82    627.36 o 
  -4   0  26    57131.36    57209.57   1331.45 o 
  -2   0  26      766.74     1305.46    317.44 o 
   0   0  26    13163.38    14340.96    910.22 o 
   2   0  26     5348.78     5792.82    445.20 o 
   4   0  26    89095.31    87932.45   2468.88 o 
   6   0  26   120999.76   121418.26   2723.86 o 
   8   0  26    29545.19    30606.40    927.46 o 
  10   0  26    53670.75    53595.01   1339.46 o 
  12   0  26      191.49      107.64    341.09 o 
  14   0  26    16619.36    16769.76   1539.04 o 
  16   0  26    14875.49    14197.66   1054.88 o 
  18   0  26     5097.66     5063.31    681.89 o 
  20   0  26    44237.15    43618.49   1904.69 o 
  22   0  26    11044.81    10438.63   1405.08 o 
  24   0  26    29206.43    31496.43   1488.72 o 
  26   0  26     1916.43      910.87    669.78 o 
  28   0  26     9421.52     8358.82   1872.96 o 
  30   0  26       13.18      450.63   1071.69 o 
  32   0  26     1786.95     1254.15   1134.86 o 
  34   0  26      146.29      945.01   1095.48 o 
 -41   1  26        8.00      974.00    838.84 o 
 -39   1  26      307.79      581.15    791.21 o 
 -37   1  26     9344.31    10457.56   1060.09 o 
 -35   1  26    20693.52    19730.03   1140.87 o 
 -33   1  26      126.68      535.27    607.54 o 
 -31   1  26      954.07      924.15    563.90 o 
 -29   1  26     2717.58     2904.90    557.26 o 
 -27   1  26    16669.43    18116.93    885.45 o 
 -25   1  26    14848.57    14644.58    787.42 o 
 -23   1  26     2117.81     2581.23    492.13 o 
 -21   1  26    21024.83    19426.14   1021.32 o 
 -19   1  26    16667.15    16439.94    752.47 o 
 -17   1  26    42085.74    43964.57   1206.37 o 
 -15   1  26        6.83       35.89    357.68 o 
 -13   1  26    22131.66    19865.98    939.80 o 
 -11   1  26    15069.76    14595.37    711.11 o 
  -9   1  26     4176.28     3787.97    318.40 o 
  -7   1  26     3487.00     3278.48    280.27 o 
  -5   1  26    34273.20    34510.89    713.79 o 
  -3   1  26   148860.97   148233.91   2226.02 o 
  -1   1  26       61.84      762.86    227.47 o 
   1   1  26    37590.80    38705.51    819.52 o 
   3   1  26     8132.10     7956.94    489.51 o 
   5   1  26    52918.36    51735.54    894.33 o 
   7   1  26    13952.03    13371.01    465.42 o 
   9   1  26      582.30      347.67    255.87 o 
  11   1  26    19703.55    19139.76    639.89 o 
  13   1  26    29805.17    30061.61    773.62 o 
  15   1  26    42453.40    42424.04    959.52 o 
  17   1  26     3165.55     3256.75    387.85 o 
  19   1  26      108.16      432.08    493.59 o 
  21   1  26     3399.51     3476.35    596.99 o 
  23   1  26     3872.74     4698.56    703.02 o 
  25   1  26      326.17     1080.24    537.29 o 
  27   1  26        9.17      -18.12    536.36 o 
  29   1  26    25975.92    29355.80   1321.81 o 
  31   1  26       61.55     -584.60    584.60 o 
  33   1  26     6847.22     6024.56    913.61 o 
  35   1  26      729.50     4443.03   2412.69 o 
 -40   2  26      424.95      724.70    767.89 o 
 -38   2  26     4482.91     4493.90    803.54 o 
 -36   2  26    11918.40    10750.11    928.98 o 
 -34   2  26     6532.20     9083.00    862.36 o 
 -32   2  26     6351.32     6148.77    700.27 o 
 -30   2  26      169.38       59.01    508.22 o 
 -28   2  26     1157.33      371.21    504.21 o 
 -26   2  26    50815.05    48511.43   1420.12 o 
 -24   2  26      304.13      246.26    444.50 o 
 -22   2  26    22783.44    21434.02    889.18 o 
 -20   2  26     1538.80     1285.31    436.72 o 
 -18   2  26    85461.15    85767.34   2251.99 o 
 -16   2  26      135.44      513.58    450.80 o 
 -14   2  26     8540.17     8814.72    479.96 o 
 -12   2  26     5049.65     4526.04    359.13 o 
 -10   2  26    17403.34    17909.03    713.83 o 
  -8   2  26     6733.49     6397.84    304.57 o 
  -6   2  26    11985.79    11237.79    384.74 o 
  -4   2  26    13962.74    12906.10    451.75 o 
  -2   2  26    39331.80    37265.34    830.59 o 
   0   2  26    73311.22    70773.43   1260.97 o 
   2   2  26     1098.02     1187.54    279.41 o 
   4   2  26     1257.17      939.29    295.99 o 
   6   2  26    76109.02    75185.65   1827.11 o 
   8   2  26     2170.43     2620.62    321.22 o 
  10   2  26    30140.26    27639.74    804.24 o 
  12   2  26     3350.96     3559.67    392.61 o 
  14   2  26    42330.49    42656.77   1126.29 o 
  16   2  26    14023.05    14745.15    643.93 o 
  18   2  26     1177.48      467.06    388.24 o 
  20   2  26      752.15       29.97    360.48 o 
  22   2  26     4644.32     2939.92    458.47 o 
  24   2  26      552.33     1018.07    784.36 o 
  26   2  26      286.14      364.03    497.17 o 
  28   2  26     5768.88     5900.22    679.31 o 
  30   2  26    19116.65    18918.20    999.64 o 
  32   2  26     8657.53     9010.63    823.55 o 
  34   2  26     3058.87     3044.40   2024.80 o 
 -39   3  26     1811.53     1393.38   1276.35 o 
 -37   3  26       35.15     -939.26   1165.22 o 
 -35   3  26     4627.33     2104.16   1290.47 o 
 -33   3  26       11.23       25.90   1961.07 o 
 -31   3  26     4328.56     3089.70   1175.69 o 
 -29   3  26       19.77      249.81    770.20 o 
 -27   3  26    50493.32    45161.23   2076.33 o 
 -25   3  26      620.94      941.55    430.14 o 
 -23   3  26    16847.67    16437.73   1519.02 o 
 -21   3  26     3129.76     3179.32    428.28 o 
 -19   3  26      110.03     -315.29    315.29 o 
 -17   3  26     2573.02     2563.86    315.08 o 
 -15   3  26       21.77      164.00    385.57 o 
 -13   3  26    65037.48    64272.97   1678.15 o 
 -11   3  26    16040.24    16547.77    814.93 o 
  -9   3  26    82999.52    80252.23   1926.16 o 
  -7   3  26       23.45     -169.52    169.52 o 
  -5   3  26      506.48      589.91    219.37 o 
  -3   3  26    22029.42    22384.15    695.45 o 
  -1   3  26     2166.21     1765.76    431.08 o 
   1   3  26    12309.15    11932.94    747.55 o 
   3   3  26     1558.49     2088.79    451.42 o 
   5   3  26    83045.73    83229.85   1681.31 o 
   7   3  26     5852.21     4970.18    482.90 o 
   9   3  26    23560.54    23131.16   1006.36 o 
  11   3  26     7857.37     7934.88    885.58 o 
  13   3  26      128.20     -383.75    443.67 o 
  15   3  26    24843.48    25369.64   1154.60 o 
  17   3  26     1012.45      625.60    731.84 o 
  19   3  26     8205.66    11225.64    853.58 o 
  21   3  26     6749.80     5463.08    683.36 o 
  23   3  26    58129.29    58568.26   1713.18 o 
  25   3  26     2616.43     2064.10    655.26 o 
  27   3  26      932.25     1114.74    687.24 o 
  29   3  26      203.24     1712.11    806.65 o 
  31   3  26      249.07      383.37    746.21 o 
 -36   4  26     6433.39     7189.88   1673.14 o 
 -34   4  26      133.60    -1201.24   1201.24 o 
 -32   4  26       46.77     1381.94   1239.72 o 
 -30   4  26     3027.94     3656.05   1275.14 o 
 -28   4  26      729.37      856.28   1067.50 o 
 -26   4  26      302.91      404.82    815.44 o 
 -24   4  26     3135.32     2620.27    854.48 o 
 -22   4  26       43.39      -98.62    727.32 o 
 -20   4  26    10728.78     9563.16   1240.26 o 
 -18   4  26     6647.33     6444.27    968.83 o 
 -16   4  26      124.63     -325.88    679.75 o 
 -14   4  26     5414.89     3272.16    690.86 o 
 -12   4  26    25154.05    25198.07   1413.54 o 
 -10   4  26      257.61      652.23    498.78 o 
  -8   4  26     7173.55     6244.15    632.59 o 
  -6   4  26      688.92      727.54    466.54 o 
  -4   4  26    46486.03    47008.97   1399.58 o 
  -2   4  26      115.77      133.13    442.50 o 
   0   4  26     2755.33     3021.18    593.58 o 
   2   4  26       31.18      193.47    486.13 o 
   4   4  26      395.12      601.80    614.92 o 
   6   4  26    11133.90     9357.79   1693.98 o 
   8   4  26     1308.16     1260.60    963.09 o 
  10   4  26       13.68      -57.04    686.52 o 
  12   4  26      521.51     1280.85    784.26 o 
  14   4  26    10181.43     9715.14   1256.76 o 
  16   4  26     8062.86     9170.04   1233.42 o 
  18   4  26    10531.89    11240.59   1238.86 o 
  20   4  26     7042.32     5960.01   1108.87 o 
  22   4  26     4707.02     3698.02   1072.55 o 
  24   4  26     6779.10     8538.29   1700.86 o 
  26   4  26     2704.45     3384.03   1241.72 o 
  28   4  26     8977.82     7490.06   1664.37 o 
 -33   5  26      693.60     1270.98   1430.49 o 
 -31   5  26     2733.91     2929.72   1913.42 o 
 -29   5  26     7222.36     4883.31   3615.71 o 
 -27   5  26     5655.37     7240.72   3957.05 o 
 -25   5  26     3513.51     3773.17   2122.88 o 
 -23   5  26      105.47      -71.22    825.58 o 
 -21   5  26     8178.93     8403.37   1158.68 o 
 -19   5  26    35261.85    34044.07   1849.28 o 
 -17   5  26     6593.46     7079.31   1098.93 o 
 -15   5  26     3629.36     3509.76    797.00 o 
 -13   5  26     4848.40     4932.68    848.37 o 
 -11   5  26       71.30      329.28    714.27 o 
  -9   5  26      505.88     1801.49    749.91 o 
  -7   5  26       85.99     1119.21    660.13 o 
  -5   5  26     3240.75     3171.98    712.55 o 
  -3   5  26    26627.42    28888.01   1355.76 o 
  -1   5  26      704.99      751.68    598.26 o 
   1   5  26    29043.09    28180.25   1701.84 o 
   3   5  26    12261.10     8675.74   1481.50 o 
   5   5  26     4392.87     4503.77   1228.67 o 
   7   5  26      339.70      644.45   1389.76 o 
   9   5  26      234.04     -696.11    970.15 o 
  11   5  26    21367.21    21021.35   1940.48 o 
  13   5  26    11644.08    11066.02   3180.16 o 
  15   5  26     9323.80    11698.44   2599.98 o 
  17   5  26       63.69     1562.30    917.04 o 
  19   5  26       19.44     2221.62   1018.95 o 
  21   5  26       63.20      -81.77   1815.27 o 
  23   5  26     2087.64      293.06   1061.35 o 
  25   5  26       34.53     1130.85   1061.91 o 
 -28   6  26     2983.99     1201.71   1337.61 o 
 -26   6  26     7711.82     5358.36   2219.85 o 
 -24   6  26     4601.74     2782.84   3974.23 o 
 -22   6  26      201.82     -504.07   1069.54 o 
 -20   6  26     3740.82     5993.61   1163.95 o 
 -18   6  26      441.92       29.45   1126.95 o 
 -16   6  26       36.61      -35.99    767.92 o 
 -14   6  26      142.27      111.96    735.16 o 
 -12   6  26     7364.28     6575.77    967.41 o 
 -10   6  26     1276.78      536.14    752.55 o 
  -8   6  26     5731.71     5107.74   1274.27 o 
  -6   6  26     7290.96     5901.73    911.69 o 
  -4   6  26     1515.60     1028.79    852.61 o 
  -2   6  26     3896.46     2909.51    991.79 o 
   0   6  26       81.35     1229.78    936.73 o 
   2   6  26     6139.49     3364.33   1315.94 o 
   4   6  26     4004.96     4409.16   1652.97 o 
   6   6  26    30168.12    28251.04   3448.91 o 
   8   6  26     1064.34     1732.33   1294.18 o 
  10   6  26       35.77     2319.35   1246.62 o 
  12   6  26     3230.18     3964.24   1466.98 o 
  14   6  26     1048.98     1965.60   1373.42 o 
  16   6  26      143.21    -1216.77   1216.77 o 
  18   6  26      838.17      803.54   1310.47 o 
  20   6  26     6469.19     5719.99   1633.23 o 
 -19   7  26        8.91      130.11   1080.97 o 
 -17   7  26     3725.25     3345.96   1133.30 o 
 -15   7  26     1477.31      258.93    863.57 o 
 -13   7  26      643.34      903.17    867.74 o 
 -11   7  26     3709.90     2806.61    945.00 o 
  -9   7  26     8277.22     8666.71   1286.11 o 
  -7   7  26     1447.85     1317.12   1017.62 o 
  -5   7  26      133.57      229.93   1012.28 o 
  -3   7  26     5825.09     6332.21   1311.21 o 
  -1   7  26     5690.81     4383.10   1230.50 o 
   1   7  26      197.88     1387.61   1137.61 o 
   3   7  26      503.61    -1186.15   1186.15 o 
   5   7  26      792.79     2084.07   2079.66 o 
   7   7  26       74.12       67.46   1359.82 o 
   9   7  26      200.55      383.63   1327.78 o 
  11   7  26        0.02    -1360.75   1773.77 o 
  13   7  26      281.41      267.63   1434.53 o 
 -41   1  27      287.75     -353.14    809.61 o 
 -39   1  27     1055.18     1126.22    800.69 o 
 -37   1  27       40.55      -28.72    648.39 o 
 -35   1  27      638.47        4.65    737.43 o 
 -33   1  27      152.09     -354.49    593.84 o 
 -31   1  27     2062.88     2394.52    655.21 o 
 -29   1  27    13201.62    14483.31    848.00 o 
 -27   1  27     4652.26     4738.49    592.77 o 
 -25   1  27     1869.70      570.80    532.30 o 
 -23   1  27     8610.46     9687.27    675.03 o 
 -21   1  27     1356.68     1956.42    463.25 o 
 -19   1  27     8629.89     8278.75    594.84 o 
 -17   1  27    28969.91    28564.78   1425.30 o 
 -15   1  27        2.52      -55.74    314.66 o 
 -13   1  27     2739.83     2546.16    447.70 o 
 -11   1  27      194.99     -113.99    247.35 o 
  -9   1  27    27327.46    27724.66    856.69 o 
  -7   1  27    25646.84    25094.50    876.92 o 
  -5   1  27      527.24      671.30    232.74 o 
  -3   1  27      102.82     1884.22    332.07 o 
  -1   1  27    13521.12    13546.45    456.27 o 
   1   1  27     1572.08     1957.86    322.37 o 
   3   1  27   100767.93    98456.64   1519.91 o 
   5   1  27     8143.80     9424.25    435.06 o 
   7   1  27       42.41      237.94    244.30 o 
   9   1  27     2885.06     2046.47    342.37 o 
  11   1  27     4642.59     4689.71    469.11 o 
  13   1  27    45795.02    44192.30    968.13 o 
  15   1  27    43920.03    43466.16   1013.18 o 
  17   1  27      535.37      390.29    317.51 o 
  19   1  27      105.30      904.06    453.64 o 
  21   1  27     3781.65     3315.01    565.97 o 
  23   1  27    29691.64    31263.22   1375.42 o 
  25   1  27     5646.23     5652.23    686.49 o 
  27   1  27      115.69      126.06    541.82 o 
  29   1  27     1150.88     1283.70    762.78 o 
  31   1  27     1831.16     2398.20    664.87 o 
  33   1  27      657.67      829.96   1051.73 o 
 -40   2  27     3203.19     3408.16    863.06 o 
 -38   2  27     1337.74      357.47    982.83 o 
 -36   2  27     2145.25     1844.28    799.14 o 
 -34   2  27      412.87     1058.08    589.71 o 
 -32   2  27     2671.02     2676.69    603.05 o 
 -30   2  27     4072.34     3808.90    702.99 o 
 -28   2  27      608.54      772.79    509.91 o 
 -26   2  27     3574.57     3972.92    573.09 o 
 -24   2  27     1795.88     2432.43    573.55 o 
 -22   2  27       49.45      448.80    430.05 o 
 -20   2  27    23852.05    24992.10    950.25 o 
 -18   2  27     1896.12     2777.97    453.56 o 
 -16   2  27     3686.21     4049.23    492.55 o 
 -14   2  27       61.29      -56.56    266.88 o 
 -12   2  27       67.92       24.99    258.78 o 
 -10   2  27     3420.28     3097.73    332.19 o 
  -8   2  27    19458.17    19056.68    519.45 o 
  -6   2  27    12017.56    11851.37    389.62 o 
  -4   2  27     3491.38     3346.80    382.73 o 
  -2   2  27     8976.33     8786.09    467.36 o 
   0   2  27    25438.98    25360.02    671.45 o 
   2   2  27     3012.72     2881.45    353.72 o 
   4   2  27    10182.44    10026.97    641.15 o 
   6   2  27      199.46      302.29    293.63 o 
   8   2  27      160.80      301.18    274.37 o 
  10   2  27      633.58      127.34    303.44 o 
  12   2  27     1469.94     1211.30    344.69 o 
  14   2  27      689.41      854.37    351.47 o 
  16   2  27    15517.88    16165.90    687.11 o 
  18   2  27     3411.81     2339.96    431.85 o 
  20   2  27      708.57     1302.33    414.39 o 
  22   2  27     1211.32     1616.33    512.48 o 
  24   2  27      797.14      965.50    515.23 o 
  26   2  27     1153.49     1399.26    556.88 o 
  28   2  27     1683.98     1718.07    589.97 o 
  30   2  27     1940.03     2444.56    713.69 o 
  32   2  27     2542.82     2304.40    667.92 o 
 -39   3  27      129.24      137.11   1481.75 o 
 -37   3  27       37.13      322.77   1236.55 o 
 -35   3  27      119.93     -597.17   2841.59 o 
 -33   3  27     1371.80     2180.68   1231.62 o 
 -31   3  27      360.65     -802.03    802.03 o 
 -29   3  27      431.39      575.36    429.68 o 
 -27   3  27      617.51     1340.30    910.47 o 
 -25   3  27       25.47      226.50    410.91 o 
 -23   3  27     4068.62     4370.31    538.16 o 
 -21   3  27      177.34      471.99    369.08 o 
 -19   3  27    22033.28    21132.60   1233.07 o 
 -17   3  27       96.43      -58.43    291.91 o 
 -15   3  27     1527.69     2077.17    443.00 o 
 -13   3  27     2793.38     2961.96    394.50 o 
 -11   3  27     8035.28     7944.38    538.17 o 
  -9   3  27     1472.72     1735.27    278.63 o 
  -7   3  27    18057.26    17896.12    685.62 o 
  -5   3  27     7523.02     7762.74    456.13 o 
  -3   3  27     6487.41     6693.39    613.60 o 
  -1   3  27      126.62      171.96    277.65 o 
   1   3  27    34222.78    35312.63   1014.97 o 
   3   3  27    15323.89    15784.63    680.73 o 
   5   3  27     1487.52     1906.86    424.01 o 
   7   3  27    18157.07    17962.56   1093.73 o 
   9   3  27    11017.55    10444.70    644.24 o 
  11   3  27     2952.15     3707.68    722.31 o 
  13   3  27     6754.75     5699.77    677.55 o 
  15   3  27     9866.61     9137.63    793.01 o 
  17   3  27      213.37      961.84    571.50 o 
  19   3  27     2286.93     4145.50    744.37 o 
  21   3  27     1524.59      707.58    571.28 o 
  23   3  27     2163.14     2134.04    630.60 o 
  25   3  27     1927.56     2093.12    704.60 o 
  27   3  27     2771.49     4666.92    831.90 o 
  29   3  27       18.22     1262.03    718.88 o 
  31   3  27     3349.21     3308.33    929.07 o 
 -36   4  27       59.42      976.35   1384.77 o 
 -34   4  27       82.56     -203.95   1231.56 o 
 -32   4  27      254.72     -117.32   1559.88 o 
 -30   4  27     9271.49     9994.73   2491.93 o 
 -28   4  27       23.48       78.06   1083.00 o 
 -26   4  27     9373.01     9725.57   1191.87 o 
 -24   4  27      241.08     -743.77    743.77 o 
 -22   4  27    14807.50    15278.61   1291.53 o 
 -20   4  27     2150.27     1799.62    814.97 o 
 -18   4  27     2031.37     2454.76    812.59 o 
 -16   4  27     2949.12     3791.11   1293.24 o 
 -14   4  27    10822.12    10548.67    938.01 o 
 -12   4  27    10734.30    11471.82   1204.85 o 
 -10   4  27    24722.01    25971.48   1200.18 o 
  -8   4  27     5543.58     5998.27    958.35 o 
  -6   4  27    11928.79    11989.78   1175.03 o 
  -4   4  27       14.87       52.84    448.11 o 
  -2   4  27       52.30      113.45    445.96 o 
   0   4  27       65.97      318.10    471.04 o 
   2   4  27    22899.74    20829.88   1033.99 o 
   4   4  27      352.67      648.74    943.69 o 
   6   4  27     2599.31     3521.26   2071.90 o 
   8   4  27     3164.56     3006.46   1077.97 o 
  10   4  27     7881.72     7354.42   2526.29 o 
  12   4  27     9533.61     7134.19   1023.59 o 
  14   4  27      410.31      545.93    847.16 o 
  16   4  27     4660.10     3960.78    968.83 o 
  18   4  27      125.23       90.02    845.88 o 
  20   4  27     1943.00     1010.77    925.57 o 
  22   4  27     6612.16     6152.07   1917.07 o 
  24   4  27      805.87      -87.54    970.28 o 
  26   4  27     4810.49     1948.08   1634.92 o 
  28   4  27      629.60      246.25   2443.17 o 
 -31   5  27      362.88      406.99   1259.45 o 
 -29   5  27      257.23      618.61   1214.65 o 
 -27   5  27      601.71     1030.56   1189.84 o 
 -25   5  27     1050.88     3606.92   1213.98 o 
 -23   5  27      176.70    -1015.16   1015.16 o 
 -21   5  27      672.58     1087.71    884.68 o 
 -19   5  27      110.08     -433.74    994.89 o 
 -17   5  27     7600.64     5714.94    903.21 o 
 -15   5  27    16375.29    17627.34   1213.60 o 
 -13   5  27     5222.98     4141.70    811.38 o 
 -11   5  27     4549.17     3223.91    771.25 o 
  -9   5  27     5996.74     5229.97   1230.28 o 
  -7   5  27      573.89     -399.93    621.85 o 
  -5   5  27      575.50      -71.56    614.29 o 
  -3   5  27    11677.92    12821.39   1208.66 o 
  -1   5  27     9236.11    10167.94   1495.98 o 
   1   5  27      905.94     1209.47    879.22 o 
   3   5  27     2059.56      636.51   1050.20 o 
   5   5  27     6777.01     5210.83   1274.59 o 
   7   5  27      476.82     1783.54   1684.01 o 
   9   5  27     1643.78     2672.23   1243.08 o 
  11   5  27    10179.13    10479.74   1604.80 o 
  13   5  27      212.01     -456.09   1121.69 o 
  15   5  27      766.93      543.77   2408.81 o 
  17   5  27     9132.83     9201.55   3849.55 o 
  19   5  27      566.26       54.66   1129.96 o 
  21   5  27      949.01     1069.16    992.67 o 
  23   5  27     1939.84     2421.77   1122.14 o 
  25   5  27       73.67     -495.41   1008.95 o 
 -26   6  27       65.70     -422.39   1263.42 o 
 -24   6  27     2972.51     2909.72   1370.26 o 
 -22   6  27      652.21     -237.21   1203.00 o 
 -20   6  27     5221.52     6113.79   1033.19 o 
 -18   6  27       99.27      239.71    788.72 o 
 -16   6  27     2411.23     2532.04    870.35 o 
 -14   6  27       22.02      325.19    962.37 o 
 -12   6  27    11570.03    11860.46   1133.45 o 
 -10   6  27      664.80      834.53    775.56 o 
  -8   6  27     2949.34     3885.87    846.20 o 
  -6   6  27      382.67      644.93    700.04 o 
  -4   6  27    10003.80    11774.97   1059.34 o 
  -2   6  27        6.22     -350.50   1022.48 o 
   0   6  27     7622.48     8989.44   1319.48 o 
   2   6  27      581.19      761.48   1122.09 o 
   4   6  27     3850.27     6208.63   1438.65 o 
   6   6  27      738.76     2166.65   1337.12 o 
   8   6  27     5728.53     8311.99   2829.95 o 
  10   6  27      203.01     -106.08   1172.70 o 
  12   6  27     2844.79     1234.54   1395.40 o 
  14   6  27      625.25      176.36   1245.44 o 
  16   6  27     3245.04     5103.31   2306.30 o 
  18   6  27     1569.47      420.26   1307.80 o 
  20   6  27     5271.69     8055.39   1734.55 o 
 -19   7  27      469.47     -748.10    967.18 o 
 -17   7  27     2362.39     1408.92    940.40 o 
 -15   7  27       62.20     -796.50    796.50 o 
 -13   7  27     3761.11     4031.89   1001.40 o 
 -11   7  27     2329.22     2471.19    919.56 o 
  -9   7  27     1571.99     1212.97   1040.25 o 
  -7   7  27     1440.22     1094.03   1072.68 o 
  -5   7  27    12653.18    15618.33   1634.40 o 
  -3   7  27      173.31     -636.62    971.85 o 
  -1   7  27      119.05     -478.66   1484.49 o 
   1   7  27     1022.88     2252.79   1391.83 o 
   3   7  27       54.17     -905.73   1291.78 o 
   5   7  27      511.97     1246.45   1419.68 o 
   7   7  27     6223.37     5925.78   1751.42 o 
   9   7  27     3935.65     5423.79   1700.68 o 
  11   7  27       64.36     3172.96   1545.43 o 
 -40   0  28    25213.99    27190.65   2040.27 o 
 -38   0  28      554.94     -945.86    945.86 o 
 -36   0  28        8.53     -244.55   2150.03 o 
 -34   0  28       44.68     -130.60    878.30 o 
 -32   0  28    23400.49    24673.80   1846.92 o 
 -30   0  28     6563.39     6233.71   1102.21 o 
 -28   0  28    21345.18    23985.87   1628.28 o 
 -26   0  28    35644.69    38570.96   1968.40 o 
 -24   0  28    30869.13    25598.39   2010.39 o 
 -22   0  28      179.64        6.81    637.40 o 
 -20   0  28    18376.60    17796.31   1311.43 o 
 -18   0  28     3064.30     3918.28    840.62 o 
 -16   0  28     8347.17     7516.82    580.65 o 
 -14   0  28     3243.11     2495.59    442.69 o 
 -12   0  28     1064.47      955.34    384.10 o 
 -10   0  28    24473.57    22112.07   1197.33 o 
  -8   0  28   208297.00   203715.00   4824.24 o 
  -6   0  28    14129.94    14553.21    718.11 o 
  -4   0  28    20489.78    19892.61    728.93 o 
  -2   0  28     1635.32     1386.87    342.02 o 
   0   0  28    80056.28    78023.33   1717.43 o 
   2   0  28    33054.15    32586.22    975.81 o 
   4   0  28    33381.89    32705.59   1329.14 o 
   6   0  28    31562.78    32599.24   1117.35 o 
   8   0  28    71960.87    72559.71   1663.11 o 
  10   0  28      118.45     -316.14    316.14 o 
  12   0  28    12371.57    11942.74    741.42 o 
  14   0  28      843.51     1078.13    461.76 o 
  16   0  28    11675.53    12274.24    898.76 o 
  18   0  28     2592.22     3140.85    650.68 o 
  20   0  28     6522.57     6621.93    813.98 o 
  22   0  28      321.27     -586.82    586.82 o 
  24   0  28    46057.23    52138.45   2316.97 o 
  26   0  28     6468.42     5514.60    878.28 o 
  28   0  28     4710.80     4402.43   1137.15 o 
  30   0  28      117.91     -587.91   1518.32 o 
  32   0  28    19270.45    25021.49   2001.45 o 
  34   0  28     6009.10     5194.43   2445.94 o 
 -41   1  28     6861.86     6311.11   1060.19 o 
 -39   1  28        8.18     -624.67    751.12 o 
 -37   1  28     6994.89     7287.75    906.86 o 
 -35   1  28      109.27     -130.41    636.84 o 
 -33   1  28    15444.07    17405.16   1089.96 o 
 -31   1  28      649.44      270.98    599.62 o 
 -29   1  28      971.27     1885.34    758.87 o 
 -27   1  28     2958.15     3702.49    687.50 o 
 -25   1  28     5504.42     5583.15    592.82 o 
 -23   1  28     5038.57     5327.89    581.04 o 
 -21   1  28      138.01       60.70    403.62 o 
 -19   1  28    37825.04    37952.52   1144.76 o 
 -17   1  28    42951.54    43501.94   1229.02 o 
 -15   1  28    20747.76    21220.45    834.97 o 
 -13   1  28      390.05      628.90    336.47 o 
 -11   1  28    35057.21    35608.90    879.01 o 
  -9   1  28    36097.51    36754.84    834.94 o 
  -7   1  28     3105.88     3516.14    336.30 o 
  -5   1  28    32487.40    31958.17    745.26 o 
  -3   1  28    10949.22    11316.85    548.41 o 
  -1   1  28    33242.30    32617.83    714.84 o 
   1   1  28    47468.75    46293.50    882.66 o 
   3   1  28     9032.88    10353.93    421.06 o 
   5   1  28      161.23     -116.34    235.58 o 
   7   1  28     3114.36     2719.50    291.08 o 
   9   1  28    47672.84    45018.14    952.12 o 
  11   1  28       72.72       76.95    290.18 o 
  13   1  28     1674.68     1786.83    334.25 o 
  15   1  28    24612.38    25624.86    795.55 o 
  17   1  28     5216.94     6336.41    497.58 o 
  19   1  28     6466.36     5300.65    573.63 o 
  21   1  28     4480.50     4984.03    628.37 o 
  23   1  28    31608.26    32700.15   1320.82 o 
  25   1  28     1159.69      211.49    799.08 o 
  27   1  28     4001.41     4913.12    699.66 o 
  29   1  28     3599.96     3347.54    687.87 o 
  31   1  28     4015.47     3197.10    698.29 o 
  33   1  28     3406.73     3741.74    893.36 o 
 -40   2  28      174.79      201.96    746.07 o 
 -38   2  28       92.63       42.28    708.75 o 
 -36   2  28    14251.33    14237.97   1123.37 o 
 -34   2  28     7614.51     6222.95    984.03 o 
 -32   2  28    28941.86    26950.51   1153.72 o 
 -30   2  28     5473.54     5549.04    658.25 o 
 -28   2  28      632.68      991.92    514.13 o 
 -26   2  28       19.66     -318.16    466.15 o 
 -24   2  28    10312.68    11310.46    732.91 o 
 -22   2  28      242.76      254.31    435.78 o 
 -20   2  28      914.84      702.26    441.07 o 
 -18   2  28    91830.35    90408.98   2033.65 o 
 -16   2  28     3881.25     4324.93    502.99 o 
 -14   2  28    13576.38    13227.52    533.75 o 
 -12   2  28      249.91       93.01    270.71 o 
 -10   2  28    54094.09    54358.59   1087.93 o 
  -8   2  28     5823.67     6529.46    338.13 o 
  -6   2  28     8636.21     8851.78    371.96 o 
  -4   2  28    10014.40     9490.02    524.75 o 
  -2   2  28    14889.59    14122.78    605.58 o 
   0   2  28    36144.73    34639.55    959.56 o 
   2   2  28    24508.07    24304.67    933.81 o 
   4   2  28      118.32      198.09    309.12 o 
   6   2  28     1225.02      718.59    331.54 o 
   8   2  28    37893.55    36137.54    921.73 o 
  10   2  28     5325.72     5196.69    476.68 o 
  12   2  28    14145.69    12410.58    778.58 o 
  14   2  28    51684.64    51777.68   1192.25 o 
  16   2  28      327.62     -318.90    327.22 o 
  18   2  28    17465.92    17852.93    888.67 o 
  20   2  28     6791.13     7113.69    556.31 o 
  22   2  28    20762.90    20343.40    945.08 o 
  24   2  28       82.64      497.60    525.45 o 
  26   2  28     3616.08     3266.46    620.18 o 
  28   2  28     2454.60     2119.26    611.96 o 
  30   2  28     1631.74      823.02    629.70 o 
  32   2  28     5799.33     4877.06   1277.83 o 
 -37   3  28       23.23     -677.37   1163.24 o 
 -35   3  28      837.87     1707.89   1190.92 o 
 -33   3  28     2435.60     3050.55   1240.28 o 
 -31   3  28     1206.51     3092.32    981.52 o 
 -29   3  28        7.44     -472.85    472.85 o 
 -27   3  28    25884.53    27829.53   1102.98 o 
 -25   3  28      349.80      396.00    424.55 o 
 -23   3  28    17646.13    16737.14    827.33 o 
 -21   3  28      584.44      117.56    490.16 o 
 -19   3  28     7785.21     7262.85    588.03 o 
 -17   3  28       51.38       13.72    307.47 o 
 -15   3  28      455.69      408.26    292.57 o 
 -13   3  28     5673.06     6766.24    444.18 o 
 -11   3  28        7.13       62.69    274.09 o 
  -9   3  28    45421.41    46432.67   1203.69 o 
  -7   3  28    14066.07    14043.87    586.80 o 
  -5   3  28     9220.44     9619.82    500.56 o 
  -3   3  28     4371.49     4288.85    397.80 o 
  -1   3  28    62317.85    61747.57   1695.08 o 
   1   3  28     6111.46     5736.75    472.15 o 
   3   3  28    23140.05    24644.20    873.08 o 
   5   3  28    72570.37    76416.89   2003.78 o 
   7   3  28    11041.73    11124.06    779.37 o 
   9   3  28    48836.78    46410.27   1458.32 o 
  11   3  28    10691.39     9451.26    761.28 o 
  13   3  28     5916.65     6275.63    695.31 o 
  15   3  28     3926.87     2850.72    621.35 o 
  17   3  28    11444.76    11196.01    901.73 o 
  19   3  28       56.71      306.15    535.22 o 
  21   3  28     3705.53     4448.80    723.89 o 
  23   3  28    23573.18    25262.88   1159.01 o 
  25   3  28     3019.38     2217.46    733.53 o 
  27   3  28     7048.96     7515.17    923.63 o 
  29   3  28       57.54     -329.86    711.76 o 
  31   3  28    11227.20    11668.90   2648.75 o 
 -36   4  28     5304.30     7891.11   1705.74 o 
 -34   4  28       34.90      618.25   1273.80 o 
 -32   4  28    15316.48    17216.58   1927.16 o 
 -30   4  28       61.02     -747.84   1356.51 o 
 -28   4  28     6138.39     4700.60   1044.54 o 
 -26   4  28       59.32     -665.56   1023.06 o 
 -24   4  28     4672.57     4993.71   1011.58 o 
 -22   4  28      263.91      537.62    783.48 o 
 -20   4  28     1007.41      563.67    781.94 o 
 -18   4  28    21087.94    20193.30   1372.70 o 
 -16   4  28      538.67     1553.27    673.99 o 
 -14   4  28     7050.32     5261.25    809.80 o 
 -12   4  28     1001.84     1129.45    647.48 o 
 -10   4  28     8984.89     7927.70    857.04 o 
  -8   4  28    18713.38    18000.28   1092.26 o 
  -6   4  28     8821.41     9225.40    874.97 o 
  -4   4  28     6360.70     6230.15    661.49 o 
  -2   4  28       10.88     -539.04    539.04 o 
   0   4  28    44620.25    47227.12   1646.42 o 
   2   4  28      759.94      187.56    884.22 o 
   4   4  28     1519.55      855.80    944.85 o 
   6   4  28     3293.59     3845.32   1122.69 o 
   8   4  28    33043.48    31451.06   3233.91 o 
  10   4  28     4611.09     3596.04   1129.25 o 
  12   4  28     3146.61      605.32    909.62 o 
  14   4  28     6405.17     5756.63   1052.44 o 
  16   4  28     1194.41     1833.59    902.97 o 
  18   4  28     2273.99     1785.69    932.34 o 
  20   4  28     1594.60     1563.72    953.71 o 
  22   4  28      253.69      480.23    949.79 o 
  24   4  28     3461.71     2921.81   1104.71 o 
  26   4  28      304.77      941.01   1056.28 o 
  28   4  28      157.68     -997.10   1299.08 o 
 -31   5  28     2507.48     2744.63   1751.61 o 
 -29   5  28       94.57    -1332.50   1419.68 o 
 -27   5  28      282.00     1066.11   1217.21 o 
 -25   5  28      673.74      385.96   1564.87 o 
 -23   5  28      418.58     1834.92    950.39 o 
 -21   5  28     2172.00     3427.10    994.42 o 
 -19   5  28     3348.25     2797.00    953.04 o 
 -17   5  28    22738.54    25235.92   1414.82 o 
 -15   5  28     4531.03     4508.64    856.28 o 
 -13   5  28     1295.99      270.17    686.05 o 
 -11   5  28     1982.28      642.77   1091.11 o 
  -9   5  28    18516.48    17723.67   1872.38 o 
  -7   5  28    12050.16    12142.66   1012.32 o 
  -5   5  28     1515.93     1960.77    793.10 o 
  -3   5  28     2253.00     3235.91    761.33 o 
  -1   5  28    10751.54    10450.25   1232.82 o 
   1   5  28    11210.06    10613.75   1423.67 o 
   3   5  28     1014.39     2392.19   1166.04 o 
   5   5  28      403.07     -556.53    989.70 o 
   7   5  28     1748.61     -356.99   1008.14 o 
   9   5  28    11286.43     9270.94   1614.09 o 
  11   5  28     5471.23     4366.88   1542.15 o 
  13   5  28      365.93     -774.52   1142.55 o 
  15   5  28    18544.88    17830.90   1940.14 o 
  17   5  28    15925.76    20284.00   3855.09 o 
  19   5  28     1037.36       15.61   2456.46 o 
  21   5  28     1801.20      724.87   1008.27 o 
  23   5  28     6527.08     7746.15   1699.88 o 
 -26   6  28     3076.06     2889.10   1482.16 o 
 -24   6  28     4713.15     3955.07   1636.35 o 
 -22   6  28      929.21     1232.52   1250.20 o 
 -20   6  28     1834.16     2151.25    907.75 o 
 -18   6  28     4309.53     3436.56   1049.04 o 
 -16   6  28     3914.02     1651.59    864.73 o 
 -14   6  28      826.45      756.29    772.08 o 
 -12   6  28    15101.57    14058.20   1213.82 o 
 -10   6  28    14566.00    14410.78   1211.85 o 
  -8   6  28    10095.41    11308.57   1445.39 o 
  -6   6  28     1062.07      886.21    727.61 o 
  -4   6  28       26.51     -258.58    906.90 o 
  -2   6  28     1803.23     1084.92    988.50 o 
   0   6  28     1384.12     1242.50   1026.65 o 
   2   6  28     4056.19     3291.72   1386.69 o 
   4   6  28      577.04     -132.05   1164.72 o 
   6   6  28    15108.17    15522.31   2945.76 o 
   8   6  28     5479.57     5843.70   1512.05 o 
  10   6  28     4505.98     4718.25   1469.29 o 
  12   6  28      588.03     1647.79   1376.60 o 
  14   6  28     1600.07      283.71   1281.49 o 
  16   6  28     1500.75     2107.12   1414.76 o 
  18   6  28     1222.50    -1392.72   2148.92 o 
 -17   7  28       59.54      359.88    920.27 o 
 -15   7  28      585.90     1028.43    898.35 o 
 -13   7  28      398.58     -847.48    847.48 o 
 -11   7  28      558.74       87.36    813.51 o 
  -9   7  28     1546.06      436.71    913.07 o 
  -7   7  28      151.95     -106.65   1047.68 o 
  -5   7  28      352.76      588.16   1130.38 o 
  -3   7  28     5046.93     6863.19   1377.12 o 
  -1   7  28     5075.71     5094.89   1286.34 o 
   1   7  28      126.17     -268.96   1357.07 o 
   3   7  28     3127.66     2079.59   1379.44 o 
   5   7  28    10760.37    10709.26   1967.18 o 
   7   7  28     1140.07     1648.64   1485.79 o 
   9   7  28       83.45      -69.87   1406.26 o 
 -41   1  29     1042.19     2274.01    935.83 o 
 -39   1  29      625.45     1779.05   1710.54 o 
 -37   1  29     3277.19     2236.27    752.88 o 
 -35   1  29     5487.56     7173.87    871.17 o 
 -33   1  29      212.61      517.47    853.41 o 
 -31   1  29       18.08      342.41    572.99 o 
 -29   1  29     4593.02     4230.08    715.95 o 
 -27   1  29     4953.38     4658.47    851.97 o 
 -25   1  29    19647.26    20677.87   1255.98 o 
 -23   1  29     1591.12     1217.14    479.71 o 
 -21   1  29       78.22       13.06    401.17 o 
 -19   1  29     4048.31     3942.87    509.69 o 
 -17   1  29     4398.23     3870.97    457.09 o 
 -15   1  29    43601.85    42348.56   1089.43 o 
 -13   1  29    17640.65    17056.67    684.51 o 
 -11   1  29     1510.52     1101.06    319.45 o 
  -9   1  29     1758.25     2187.16    315.84 o 
  -7   1  29     1258.01     1289.13    290.62 o 
  -5   1  29    80606.66    82378.42   1418.05 o 
  -3   1  29     8965.05     8800.86    428.92 o 
  -1   1  29      130.75      369.62    239.95 o 
   1   1  29     3203.61     4393.95    319.82 o 
   3   1  29      809.79      770.52    307.62 o 
   5   1  29     9860.57     9881.11    513.53 o 
   7   1  29    44524.04    45395.79    956.76 o 
   9   1  29     3551.39     3882.81    517.72 o 
  11   1  29       27.35       79.23    309.03 o 
  13   1  29    26725.79    27703.75    772.49 o 
  15   1  29    11558.59    11472.16    545.60 o 
  17   1  29     7878.33     7021.40    523.34 o 
  19   1  29     1313.69     1092.02    421.76 o 
  21   1  29     1326.06     1784.92    546.15 o 
  23   1  29     1455.20     2491.14    803.91 o 
  25   1  29      501.19      404.70    546.16 o 
  27   1  29    12176.98    14086.96    925.30 o 
  29   1  29       75.12       49.32    581.54 o 
  31   1  29       26.09     -613.73    613.73 o 
  33   1  29     1579.51      545.20   3272.70 o 
 -40   2  29      406.18      337.65    778.30 o 
 -38   2  29      744.79     1195.33    768.49 o 
 -36   2  29     1436.58     1110.13    791.06 o 
 -34   2  29     5817.28     6353.72    765.56 o 
 -32   2  29     2490.18     2495.55    619.20 o 
 -30   2  29      254.59      308.76    531.59 o 
 -28   2  29     2484.53     1965.38    559.59 o 
 -26   2  29       38.36      299.11    507.50 o 
 -24   2  29       57.47      380.75    575.36 o
[truncated: 159,502 more chars]
